# Supplementary material for: Integration of ATAC-seq and RNA-seq analysis identifies key genes affecting intramuscular fat content in pigs
Source: Front Nutr. 2022 Oct 5;9:1016956. doi: 10.3389/fnut.2022.1016956 (PMC9581296; doi:10.3389/fnut.2022.1016956)
Supplement: Supplementary file 2 [file Table_1.XLSX]

## Sheet: Sheet1
Individual	Groups	Sex	Weight (kg)	IMF (%)	ATAC-seq	RNA-seq
IMF_H1	IMF_H	boar	96.5	5.29	YES	YES
IMF_H2	IMF_H	boar	97	5.28	YES	YES
IMF_H3	IMF_H	boar	100	5		YES
IMF_H4	IMF_H	boar	96.5	4.24		YES
IMF_L1	IMF_L	boar	101	1.16	YES	YES
IMF_L2	IMF_L	boar	97.5	1.24	YES	YES
IMF_L3	IMF_L	boar	98.5	1.35		YES
IMF_L4	IMF_L	boar	102	1.44		YES
