# Supplementary material for: Integration of ATAC-seq and RNA-seq analysis identifies key genes affecting intramuscular fat content in pigs
Source: Front Nutr. 2022 Oct 5;9:1016956. doi: 10.3389/fnut.2022.1016956 (PMC9581296; doi:10.3389/fnut.2022.1016956)
Supplement: Supplementary file 3 [file Table_2.XLSX]

## Sheet: down
Chromsome	start	end	width	annotation	geneId	distanceToTSS	log2FC
chr1	393892	394955	1064	Promoter (<=1kb)	LOC110259816	458	1.01487
chr1	1380422	1380826	405	Promoter (<=1kb)	LOC110259819	515	1.76443
chr1	1697674	1698187	514	Promoter (<=1kb)	AFDN	261	1.0379
chr1	6994041	6994426	386	Promoter (2-3kb)	MAP3K4	2479	1.35787
chr1	8543717	8544626	910	Promoter (1-2kb)	SYTL3	1865	1.22254
chr1	8555676	8556526	851	Promoter (<=1kb)	DYNLT1	0	1.1254
chr1	9194110	9194395	286	Promoter (1-2kb)	LOC102162833	-1187	1.10248
chr1	9323921	9324237	317	Promoter (<=1kb)	LOC106506439	-510	2.06764
chr1	9667208	9668448	1241	Promoter (<=1kb)	TMEM242	0	1.06599
chr1	12303339	12303960	622	Promoter (2-3kb)	CNKSR3	-2350	1.82966
chr1	13667185	13667469	285	Promoter (<=1kb)	MYCT1	0	1.01408
chr1	15587483	15587854	372	Promoter (<=1kb)	PLEKHG1	370	1.30077
chr1	15947032	15947536	505	Promoter (2-3kb)	PPP1R14C	2415	1.4928
chr1	17302223	17303173	951	Promoter (<=1kb)	LOC110259965	0	1.08491
chr1	17346755	17346984	230	Promoter (<=1kb)	SASH1	764	1.20088
chr1	20986366	20986817	452	Promoter (<=1kb)	UTRN	697	1.17368
chr1	27348301	27348503	203	Promoter (1-2kb)	LOC106508844	1749	1.79145
chr1	28117043	28117314	272	Promoter (2-3kb)	PDE7B	2668	1.16627
chr1	29108549	29109746	1198	Promoter (<=1kb)	LOC110260030	0	1.00332
chr1	29379868	29380277	410	Promoter (1-2kb)	LOC110260032	1058	1.60823
chr1	31065387	31065743	357	Promoter (1-2kb)	TAAR2	-1970	1.12424
chr1	31106458	31106974	517	Promoter (2-3kb)	TAAR5	2316	1.84306
chr1	33151711	33152099	389	Promoter (2-3kb)	SAMD3	2503	1.07537
chr1	34358953	34360188	1236	Promoter (<=1kb)	LAMA2	0	1.20604
chr1	35860136	35860946	811	Promoter (2-3kb)	ECHDC1	-2314	1.18759
chr1	39182017	39182280	264	Promoter (1-2kb)	TRDN	1473	1.22356
chr1	39189167	39189575	409	Promoter (1-2kb)	LOC102166321	1737	1.01089
chr1	39355967	39356373	407	Promoter (<=1kb)	LOC110260190	0	2.02663
chr1	39865764	39865962	199	Promoter (2-3kb)	SMPDL3A	2708	1.18238
chr1	45112795	45113439	645	Promoter (<=1kb)	LOC110260279	-972	1.00515
chr1	52433359	52433979	621	Promoter (1-2kb)	KCNQ5	-1353	1.0466
chr1	55407665	55408286	622	Promoter (<=1kb)	HTR1E	0	1.30442
chr1	55764009	55764390	382	Promoter (1-2kb)	C1H6orf163	-1237	1.72632
chr1	57076315	57076619	305	Promoter (2-3kb)	LOC110260329	2895	1.24517
chr1	57187759	57187991	233	Promoter (<=1kb)	PM20D2	-28	1.27256
chr1	57282872	57283458	587	Promoter (2-3kb)	GABRR1	2460	1.06996
chr1	65934707	65936114	1408	Promoter (<=1kb)	FBXL4	0	1.18675
chr1	66454225	66455087	863	Promoter (<=1kb)	USP45	0	1.0039
chr1	66794633	66795157	525	Promoter (1-2kb)	LOC100516164	-1968	1.89681
chr1	67282973	67283946	974	Promoter (1-2kb)	SIM1	1637	1.32829
chr1	73548995	73549411	417	Promoter (<=1kb)	SOBP	-367	1.24997
chr1	73552396	73553188	793	Promoter (1-2kb)	LOC110260430	-1839	1.18063
chr1	74630901	74631309	409	Promoter (1-2kb)	FOXO3	1206	1.01595
chr1	75119928	75120219	292	Promoter (1-2kb)	LOC102163847	1467	1.59416
chr1	75229336	75230246	911	Promoter (1-2kb)	C1H6orf183	1178	1.48041
chr1	76416074	76417624	1551	Promoter (<=1kb)	DDO	0	1.40565
chr1	77000407	77000710	304	Promoter (2-3kb)	SLC16A10	2016	1.22368
chr1	77755664	77755862	199	Promoter (2-3kb)	FYN	-2563	1.52669
chr1	79787479	79787758	280	Promoter (2-3kb)	MARCKS	-2038	1.10268
chr1	79972525	79972925	401	Promoter (<=1kb)	HS3ST5	-201	1.99194
chr1	87329212	87330097	886	Promoter (<=1kb)	IRAK1BP1	0	1.15355
chr1	92418212	92418569	358	Promoter (2-3kb)	EEF1A1	-2666	1.11657
chr1	94470092	94471063	972	Promoter (<=1kb)	SETBP1	0	1.05972
chr1	95725431	95725709	279	Promoter (2-3kb)	PSTPIP2	2118	2.6163
chr1	96275581	96276188	608	Promoter (2-3kb)	LOXHD1	2276	1.20351
chr1	96453461	96454026	566	Promoter (<=1kb)	LOC110256585	0	1.27893
chr1	98542440	98542701	262	Promoter (<=1kb)	SMAD7	-125	1.00675
chr1	99940905	99941159	255	Promoter (<=1kb)	CXXC1	-780	1.05846
chr1	104898684	104899509	826	Promoter (1-2kb)	TCF4	-1004	1.35556
chr1	106970389	106971197	809	Promoter (<=1kb)	MTFMT	0	1.20076
chr1	108063199	108063613	415	Promoter (1-2kb)	DAPK2	1273	1.02176
chr1	109009951	109011044	1094	Promoter (<=1kb)	TPM1	0	1.12128
chr1	109224277	109224493	217	Promoter (<=1kb)	MIR190A	973	1.5891
chr1	109476805	109477029	225	Promoter (<=1kb)	TLN2	-838	1.44717
chr1	110718819	110719645	827	Promoter (<=1kb)	RORA	0	1.00239
chr1	114749862	114750091	230	Promoter (1-2kb)	TCF12	1630	1.08564
chr1	115733996	115735220	1225	Promoter (<=1kb)	RFX7	0	1.11682
chr1	119543387	119544005	619	Promoter (1-2kb)	GNB5	-1377	1.32698
chr1	121066278	121066876	599	Promoter (<=1kb)	SPPL2A	-762	1.82571
chr1	124041791	124042061	271	Promoter (<=1kb)	SEMA6D	112	1.2781
chr1	126136406	126137740	1335	Promoter (<=1kb)	SQOR	0	1.03357
chr1	126700408	126701247	840	Promoter (<=1kb)	SORD	0	1.02677
chr1	128267582	128268202	621	Promoter (1-2kb)	CCNDBP1	1322	1.5957
chr1	129285762	129286307	546	Promoter (2-3kb)	PLA2G4E	-2420	1.28928
chr1	129313393	129313819	427	Promoter (<=1kb)	LOC110261331	462	1.27446
chr1	130363173	130363932	760	Promoter (<=1kb)	CHAC1	0	1.06536
chr1	132268433	132268749	317	Promoter (<=1kb)	LOC102162931	268	1.15997
chr1	134013433	134013945	513	Promoter (<=1kb)	MEIS2	0	1.07201
chr1	134503298	134504068	771	Promoter (1-2kb)	LOC110261472	1324	1.09779
chr1	137857171	137857536	366	Promoter (1-2kb)	SYNM	1527	1.34066
chr1	138257688	138258437	750	Promoter (2-3kb)	LOC106509035	-2777	1.04538
chr1	141310119	141310806	688	Promoter (<=1kb)	TRNAE-UUC-3	0	1.42234
chr1	142936619	142937833	1215	Promoter (<=1kb)	CHRNA7	0	1.06249
chr1	145361437	145361695	259	Promoter (1-2kb)	TM2D3	1731	1.3451
chr1	147855618	147856229	612	Promoter (1-2kb)	LOC102168188	-1854	1.31804
chr1	149722624	149722829	206	Promoter (2-3kb)	C1H18orf63	2694	2.15258
chr1	158028506	158028897	392	Promoter (1-2kb)	SERPINB11	1936	2.6158
chr1	158594191	158594896	706	Promoter (<=1kb)	LOC106506858	0	1.04773
chr1	161980205	161980525	321	Promoter (2-3kb)	ZNF532	2816	1.37009
chr1	162172936	162173562	627	Promoter (1-2kb)	ALPK2	-1679	1.19613
chr1	162512256	162514500	2245	Promoter (2-3kb)	NEDD4L	2316	1.03707
chr1	162972761	162973359	599	Promoter (<=1kb)	ATP8B1	725	1.02435
chr1	164277655	164278100	446	Promoter (2-3kb)	MEGF11	-2216	1.65821
chr1	164997513	164998955	1443	Promoter (<=1kb)	SMAD3	0	1.07847
chr1	166609716	166610622	907	Promoter (<=1kb)	LOC106509078	955	1.15247
chr1	166701091	166701749	659	Promoter (2-3kb)	ANP32A	2065	1.00937
chr1	175179568	175179944	377	Promoter (<=1kb)	KLHL28	795	1.59053
chr1	179777244	179777726	483	Promoter (2-3kb)	LOC102159522	-2940	1.18489
chr1	180017606	180017943	338	Promoter (2-3kb)	SOS2	-2665	1.30515
chr1	180431688	180431989	302	Promoter (2-3kb)	SAV1	2469	1.19523
chr1	181817865	181818322	458	Promoter (1-2kb)	LOC106509106	-1876	1.02448
chr1	182604752	182606392	1641	Promoter (<=1kb)	FERMT2	0	1.0803
chr1	182646391	182646812	422	Promoter (<=1kb)	LOC106509109	622	1.55536
chr1	188042388	188042627	240	Promoter (<=1kb)	LOC110257018	89	1.02734
chr1	188618307	188619297	991	Promoter (1-2kb)	L3HYPDH	-1619	1.398
chr1	189626449	189626681	233	Promoter (1-2kb)	SIX1	-1797	1.06996
chr1	189679625	189680439	815	Promoter (1-2kb)	SIX4	1939	1.0841
chr1	190676059	190676434	376	Promoter (1-2kb)	SNAPC1	-1331	1.16562
chr1	193948124	193948977	854	Promoter (<=1kb)	SYNE2	-440	1.22424
chr1	194739726	194739976	251	Promoter (2-3kb)	GPHB5	2665	2.163
chr1	200933185	200934288	1104	Promoter (<=1kb)	MTAP	101	1.00348
chr1	201383103	201383510	408	Promoter (<=1kb)	IFN-DELTA-3	0	1.79482
chr1	204383557	204384304	748	Promoter (<=1kb)	ADAMTSL1	0	1.55268
chr1	204384534	204385087	554	Promoter (<=1kb)	LOC110256879	572	1.8202
chr1	205927530	205927971	442	Promoter (2-3kb)	BNC2	2196	1.32083
chr1	206073795	206074232	438	Promoter (2-3kb)	LOC110255487	-2371	1.06413
chr1	207742604	207743482	879	Promoter (<=1kb)	FREM1	0	1.14412
chr1	208181054	208182483	1430	Promoter (<=1kb)	LOC100514506	0	1.05064
chr1	208182673	208183534	862	Promoter (<=1kb)	NFIB	269	1.01326
chr1	209180922	209181961	1040	Promoter (<=1kb)	MPDZ	0	1.16718
chr1	209366725	209366940	216	Promoter (1-2kb)	LOC106509174	-1694	1.09774
chr1	215608583	215609452	870	Promoter (<=1kb)	GLDC	0	1.02071
chr1	215841436	215842037	602	Promoter (<=1kb)	TPD52L3	569	1.14377
chr1	216763399	216764012	614	Promoter (<=1kb)	RLN2	0	1.2589
chr1	217161838	217162056	219	Promoter (1-2kb)	RCL1	1794	1.06777
chr1	217236874	217238162	1289	Promoter (<=1kb)	LOC106509181	0	1.15846
chr1	218676103	218677104	1002	Promoter (<=1kb)	LOC106509183	0	1.45369
chr1	219525077	219525648	572	Promoter (2-3kb)	LOC110255636	2035	1.41619
chr1	221180495	221180951	457	Promoter (<=1kb)	KANK1	0	1.03872
chr1	229952517	229953202	686	Promoter (2-3kb)	LOC110255742	2861	1.5278
chr1	230906411	230908357	1947	Promoter (<=1kb)	GNAQ	0	1.05485
chr1	231142345	231143215	871	Promoter (<=1kb)	PSAT1	0	1.24028
chr1	235792866	235793153	288	Promoter (<=1kb)	DNAJB5	-230	1.04362
chr1	236531407	236531674	268	Promoter (<=1kb)	SPAG8	507	1.27104
chr1	239390570	239390768	199	Promoter (<=1kb)	TMOD1	0	1.27364
chr1	240049640	240050555	916	Promoter (<=1kb)	TBC1D2	0	1.02584
chr1	240685948	240686792	845	Promoter (2-3kb)	LOC106509211	-2104	1.1111
chr1	241877491	241877723	233	Promoter (2-3kb)	LOC110255972	2506	1.11445
chr1	246086857	246087242	386	Promoter (<=1kb)	LOC100155308	628	1.78423
chr1	246548047	246549718	1672	Promoter (<=1kb)	SLC44A1	0	1.036
chr1	247882252	247882452	201	Promoter (1-2kb)	LOC100154893	1407	1.04717
chr1	248056816	248058177	1362	Promoter (1-2kb)	ZNF462	-1932	1.10325
chr1	250485592	250486101	510	Promoter (<=1kb)	PTPN3	-983	1.09136
chr1	251069779	251070138	360	Promoter (2-3kb)	AKAP2	2043	1.11292
chr1	251976600	251976811	212	Promoter (1-2kb)	LPAR1	1305	1.02963
chr1	252955596	252957281	1686	Promoter (<=1kb)	SUSD1	0	1.16957
chr1	253715467	253716216	750	Promoter (<=1kb)	ZNF883	989	3.83509
chr1	254027036	254028011	976	Promoter (<=1kb)	ALAD	0	1.05818
chr1	257737675	257738033	359	Promoter (2-3kb)	ASTN2	2510	1.15729
chr1	260463213	260463744	532	Promoter (<=1kb)	LOC106507017	-107	1.4845
chr1	260872617	260873014	398	Promoter (<=1kb)	LOC102164650	0	1.96654
chr1	260973442	260974424	983	Promoter (<=1kb)	TRAF1	0	1.17586
chr1	261338433	261339171	739	Promoter (<=1kb)	GSN	-955	1.30578
chr1	261550460	261550764	305	Promoter (<=1kb)	GGTA1P	0	1.0804
chr1	265080101	265080611	511	Promoter (1-2kb)	NEK6	1694	1.07295
chr1	265461323	265462025	703	Promoter (<=1kb)	LOC110256222	0	1.06599
chr1	267656715	267657260	546	Promoter (2-3kb)	ANGPTL2	2661	1.26927
chr1	268364256	268365789	1534	Promoter (<=1kb)	AK1	0	1.02555
chr1	268689400	268690476	1077	Promoter (1-2kb)	MIR199B	1117	1.08594
chr1	269400151	269400393	243	Promoter (<=1kb)	CRAT	-690	1.00153
chr1	269453099	269453473	375	Promoter (<=1kb)	LOC106509274	-894	1.34764
chr1	269825619	269826040	422	Promoter (<=1kb)	C1H9orf50	-974	1.0027
chr1	269924116	269924340	225	Promoter (<=1kb)	PTGES	141	1.08695
chr1	270215142	270215540	399	Promoter (2-3kb)	LOC102158087	2673	1.16348
chr1	270532058	270532557	500	Promoter (<=1kb)	ASS1	0	1.16396
chr1	271336193	271337314	1122	Promoter (<=1kb)	PRRC2B	0	1.05189
chr1	272143375	272143766	392	Promoter (2-3kb)	SETX	2738	1.24768
chr1	273709823	273710269	447	Promoter (<=1kb)	RXRA	140	1.03287
chr1	273934579	273934790	212	Promoter (<=1kb)	COL5A1	360	1.04554
chr10	1553487	1554422	936	Promoter (<=1kb)	LOC102158399	122	1.66322
chr10	8308234	8308455	222	Promoter (2-3kb)	TGFB2	2044	1.0524
chr10	9979012	9980376	1365	Promoter (<=1kb)	MARK1	0	1.22312
chr10	11603016	11604460	1445	Promoter (2-3kb)	DISP1	2213	1.08178
chr10	11825552	11825984	433	Promoter (2-3kb)	WDR64	2665	1.49261
chr10	12320878	12321390	513	Promoter (<=1kb)	RGS7	386	1.04783
chr10	12434773	12435407	635	Promoter (2-3kb)	LOC110255637	2821	1.02046
chr10	19305797	19306675	879	Promoter (2-3kb)	LOC106505107	2896	1.88008
chr10	19408790	19409204	415	Promoter (<=1kb)	TLR5	820	1.00363
chr10	20635576	20636460	885	Promoter (<=1kb)	DENND1B	0	1.08663
chr10	21024946	21025401	456	Promoter (<=1kb)	NEK7	548	1.61812
chr10	23221200	23221633	434	Promoter (<=1kb)	DDX59	-119	1.15367
chr10	23274261	23275368	1108	Promoter (<=1kb)	CAMSAP2	0	1.03244
chr10	23567218	23568529	1312	Promoter (<=1kb)	CACNA1S	0	1.04956
chr10	23568926	23569365	440	Promoter (<=1kb)	ASCL5	622	1.06885
chr10	23782487	23782721	235	Promoter (2-3kb)	LAD1	-2744	1.02901
chr10	24193633	24194395	763	Promoter (<=1kb)	LMOD1	428	1.24209
chr10	26240508	26241824	1317	Promoter (<=1kb)	ERCC6L2	0	1.0282
chr10	27079367	27079635	269	Promoter (<=1kb)	MIR24-2	0	1.16885
chr10	27628910	27629199	290	Promoter (2-3kb)	FBP2	-2634	1.1182
chr10	31275172	31275388	217	Promoter (<=1kb)	UBQLN1	-528	1.08477
chr10	31740120	31740435	316	Promoter (2-3kb)	LOC110255671	2269	1.08792
chr10	41266908	41267114	207	Promoter (1-2kb)	SVIL	1967	1.05635
chr10	43930099	43930355	257	Promoter (<=1kb)	HACD1	-658	1.21178
chr10	44652827	44653678	852	Promoter (<=1kb)	CACNB2	0	1.00587
chr10	45439738	45440814	1077	Promoter (<=1kb)	PTER	0	1.3924
chr10	46452887	46453364	478	Promoter (2-3kb)	FAM171A1	2963	1.15156
chr10	47169755	47170448	694	Promoter (<=1kb)	FAM107B	0	1.67024
chr10	51031027	51032069	1043	Promoter (<=1kb)	KIAA1217	0	1.01174
chr10	60137125	60137415	291	Promoter (1-2kb)	ECHDC3	1247	1.25856
chr10	60776638	60776875	238	Promoter (<=1kb)	CELF2	369	1.47172
chr10	63674861	63675365	505	Promoter (2-3kb)	ITIH2	-2661	1.18126
chr10	64495939	64496536	598	Promoter (<=1kb)	PRKCQ	-864	1.13555
chr10	64803927	64804716	790	Promoter (1-2kb)	PFKFB3	-1604	1.34012
chr10	65655388	65655787	400	Promoter (<=1kb)	AKR1C1-2	0	1.04638
chr10	65868895	65869516	622	Promoter (<=1kb)	LOC110255606	338	1.24084
chr10	68525405	68525632	228	Promoter (2-3kb)	WDR37	2966	1.45521
chr10	68556829	68557131	303	Promoter (<=1kb)	LOC102160817	739	1.1012
chr11	921922	922129	208	Promoter (1-2kb)	CRYL1	1858	1.34055
chr11	2335881	2336184	304	Promoter (2-3kb)	SGCG	2595	1.31096
chr11	2543504	2544713	1210	Promoter (<=1kb)	TNFRSF19	0	1.07687
chr11	3810178	3810820	643	Promoter (1-2kb)	SHISA2	1350	1.04846
chr11	4003449	4003885	437	Promoter (2-3kb)	LOC100625134	-2861	1.18777
chr11	4053215	4054493	1279	Promoter (<=1kb)	CDK8	0	1.01602
chr11	11520166	11521836	1671	Promoter (<=1kb)	MAB21L1	0	1.06332
chr11	13967245	13967530	286	Promoter (<=1kb)	LOC110255749	409	1.69708
chr11	15772051	15773310	1260	Promoter (<=1kb)	LOC110255751	0	1.1512
chr11	15801201	15802336	1136	Promoter (1-2kb)	NEK5	-1436	1.11066
chr11	16050379	16050979	601	Promoter (2-3kb)	LOC102163801	2531	1.08787
chr11	17846791	17847102	312	Promoter (1-2kb)	SPRYD7	-1909	1.0916
chr11	18099041	18100133	1093	Promoter (<=1kb)	ARL11	291	1.42052
chr11	19013946	19014195	250	Promoter (2-3kb)	CYSLTR2	-2931	1.16144
chr11	19378303	19378918	616	Promoter (<=1kb)	ITM2B	-372	1.1989
chr11	19613826	19614382	557	Promoter (1-2kb)	LOC106504670	1969	1.00482
chr11	20995650	20996957	1308	Promoter (<=1kb)	RUBCNL	0	1.15136
chr11	21607585	21608101	517	Promoter (1-2kb)	LOC110255813	1313	1.31271
chr11	21870239	21870595	357	Promoter (2-3kb)	SLC25A30	2146	1.66686
chr11	22627796	22628171	376	Promoter (2-3kb)	TSC22D1	-2738	1.15418
chr11	23112757	23113502	746	Promoter (2-3kb)	LOC106505298	-2515	1.46274
chr11	23411847	23412509	663	Promoter (<=1kb)	ENOX1	0	1.41897
chr11	23627024	23627442	419	Promoter (1-2kb)	LOC106505299	1702	1.65662
chr11	34389520	34390165	646	Promoter (<=1kb)	PCDH20	100	1.0212
chr11	46456195	46456418	224	Promoter (2-3kb)	KLF12	2901	1.08896
chr11	47574835	47575939	1105	Promoter (<=1kb)	TBC1D4	0	1.4698
chr11	48028761	48029731	971	Promoter (<=1kb)	LMO7	0	1.38874
chr11	50101360	50102302	943	Promoter (<=1kb)	EDNRB	0	1.15395
chr11	64253840	64254334	495	Promoter (<=1kb)	LOC110255844	751	1.78534
chr11	65201315	65201688	374	Promoter (2-3kb)	DZIP1	2606	1.07291
chr11	67143978	67145497	1520	Promoter (<=1kb)	FARP1	0	1.02102
chr11	67413852	67414710	859	Promoter (2-3kb)	LOC106505335	-2333	1.22464
chr11	68195226	68195483	258	Promoter (1-2kb)	LOC102161879	-1134	1.03886
chr11	68243084	68243388	305	Promoter (2-3kb)	GPR183	2382	1.44078
chr11	68830345	68830871	527	Promoter (<=1kb)	ZIC5	0	1.51615
chr11	68838615	68838867	253	Promoter (1-2kb)	ZIC2	-1935	1.85647
chr11	71173902	71174610	709	Promoter (<=1kb)	LOC102165734	0	1.06572
chr11	74231758	74232558	801	Promoter (<=1kb)	EFNB2	210	1.01553
chr11	75596774	75597011	238	Promoter (2-3kb)	TNFSF13B	-2285	1.05401
chr11	78520177	78520697	521	Promoter (1-2kb)	F10	-1063	1.10509
chr11	78706959	78707348	390	Promoter (1-2kb)	DCUN1D2	1377	1.35779
chr12	398331	398752	422	Promoter (<=1kb)	ZNF750	0	1.53886
chr12	615451	616272	822	Promoter (<=1kb)	FOXK2	0	1.01757
chr12	799914	800767	854	Promoter (<=1kb)	SLC16A3	45	1.03152
chr12	947381	947690	310	Promoter (1-2kb)	DUS1L	1279	1.06653
chr12	975577	976008	432	Promoter (1-2kb)	CBR2	1797	1.00071
chr12	1248136	1248477	342	Promoter (<=1kb)	TSPAN10	100	2.21751
chr12	1252203	1252589	387	Promoter (<=1kb)	NPLOC4	826	1.50828
chr12	1317980	1318431	452	Promoter (1-2kb)	ACTG1	-1924	1.04269
chr12	1405626	1406052	427	Promoter (<=1kb)	BAHCC1	570	1.0892
chr12	1418932	1420072	1141	Promoter (2-3kb)	LOC110255944	2693	1.01825
chr12	1654563	1655733	1171	Promoter (<=1kb)	BAIAP2	-388	1.05508
chr12	3209141	3209623	483	Promoter (2-3kb)	LGALS3BP	-2812	1.11863
chr12	3236430	3237032	603	Promoter (2-3kb)	TRNAE-UUC-31	-2771	1.06031
chr12	3274142	3274943	802	Promoter (<=1kb)	TIMP2	0	1.08612
chr12	5090624	5091877	1254	Promoter (1-2kb)	UBE2O	1677	1.21171
chr12	5761098	5761875	778	Promoter (1-2kb)	SMIM5	1989	1.2766
chr12	5856775	5857043	269	Promoter (<=1kb)	CASKIN2	843	1.29827
chr12	5894887	5896213	1327	Promoter (<=1kb)	TMEM94	0	1.56403
chr12	6192673	6193398	726	Promoter (1-2kb)	SLC16A5	1329	1.43523
chr12	6280082	6280372	291	Promoter (2-3kb)	CDR2L	2099	1.01023
chr12	6371490	6372623	1134	Promoter (<=1kb)	FDXR	0	1.01174
chr12	6714294	6716571	2278	Promoter (<=1kb)	GPRC5C	0	1.15005
chr12	7331190	7331967	778	Promoter (<=1kb)	SDK2	-85	1.05392
chr12	7627462	7628014	553	Promoter (1-2kb)	LOC110255976	1758	1.0765
chr12	7640987	7641289	303	Promoter (2-3kb)	CDC42EP4	2009	1.12005
chr12	8646821	8648108	1288	Promoter (<=1kb)	SOX9	0	1.0879
chr12	10400244	10400580	337	Promoter (<=1kb)	KCNJ16	-271	1.13358
chr12	10942325	10943335	1011	Promoter (<=1kb)	MAP2K6	-665	1.15505
chr12	11363832	11364426	595	Promoter (2-3kb)	LOC100520512	-2308	1.38664
chr12	11459135	11459478	344	Promoter (1-2kb)	LOC110255980	-1703	1.34189
chr12	11682627	11683477	851	Promoter (1-2kb)	PRKAR1A	-1137	1.18103
chr12	12025220	12025585	366	Promoter (<=1kb)	RGS9	6	1.02453
chr12	12343107	12343511	405	Promoter (<=1kb)	AXIN2	0	1.07521
chr12	13742634	13743254	621	Promoter (1-2kb)	PITPNC1	1231	1.25266
chr12	15002926	15003481	556	Promoter (<=1kb)	SCN4A	526	1.09772
chr12	15166788	15166995	208	Promoter (1-2kb)	CCDC47	1509	1.2068
chr12	15222907	15223301	395	Promoter (<=1kb)	LIMD2	-497	1.3751
chr12	18742426	18743628	1203	Promoter (<=1kb)	FZD2	-125	1.26856
chr12	19093236	19093875	640	Promoter (1-2kb)	HDAC5	1824	1.11524
chr12	19433908	19434475	568	Promoter (2-3kb)	MEOX1	2505	1.43508
chr12	19651014	19651531	518	Promoter (<=1kb)	ARL4D	0	1.12987
chr12	20159936	20160159	224	Promoter (1-2kb)	PLEKHH3	-1916	1.03353
chr12	20375467	20377401	1935	Promoter (2-3kb)	CAVIN1	2991	1.09319
chr12	20406509	20408025	1517	Promoter (<=1kb)	STAT3	0	1.02738
chr12	20543033	20543649	617	Promoter (1-2kb)	STAT5B	-1495	1.27738
chr12	20580575	20581783	1209	Promoter (<=1kb)	GHDC	0	1.10459
chr12	21086909	21087289	381	Promoter (<=1kb)	LOC100515685	0	1.59867
chr12	22072982	22073266	285	Promoter (<=1kb)	RARA	46	1.01881
chr12	22287384	22287606	223	Promoter (<=1kb)	THRA	-799	1.10085
chr12	22990330	22991098	769	Promoter (<=1kb)	LOC100517731	394	1.03631
chr12	23040879	23041435	557	Promoter (<=1kb)	CACNB1	-855	1.06266
chr12	24155003	24155204	202	Promoter (<=1kb)	SP2	916	1.02942
chr12	25033555	25033874	320	Promoter (<=1kb)	TTLL6	-46	1.01259
chr12	25316623	25316967	345	Promoter (<=1kb)	LOC102158609	885	1.30833
chr12	25410403	25410622	220	Promoter (<=1kb)	B4GALNT2	-382	1.42848
chr12	25448364	25449616	1253	Promoter (<=1kb)	PHOSPHO1	0	1.12218
chr12	25859805	25860960	1156	Promoter (<=1kb)	SPOP	0	1.00232
chr12	26713344	26714121	778	Promoter (<=1kb)	ACSF2	0	1.2832
chr12	31292012	31292928	917	Promoter (2-3kb)	STXBP4	-2085	1.27632
chr12	31597908	31598959	1052	Promoter (1-2kb)	LOC100736688	1383	1.35442
chr12	32010800	32011820	1021	Promoter (<=1kb)	TMEM100	0	1.08177
chr12	33141223	33142661	1439	Promoter (<=1kb)	DGKE	0	1.03875
chr12	33256940	33257295	356	Promoter (2-3kb)	COIL	-2583	1.15135
chr12	33374739	33374966	228	Promoter (<=1kb)	LOC110256033	890	1.35737
chr12	33835080	33835453	374	Promoter (1-2kb)	LOC110256168	1003	1.05226
chr12	37719897	37720363	467	Promoter (<=1kb)	USP32	0	1.35403
chr12	37727469	37727721	253	Promoter (1-2kb)	LOC100620905	1214	1.00955
chr12	40083271	40083560	290	Promoter (2-3kb)	RFFL	-2127	1.21432
chr12	42100118	42100856	739	Promoter (<=1kb)	TMEM98	0	1.31751
chr12	42612747	42612995	249	Promoter (<=1kb)	C12H17orf75	759	1.10741
chr12	43226780	43227059	280	Promoter (<=1kb)	LOC110256059	-544	1.24409
chr12	43404005	43405054	1050	Promoter (<=1kb)	RAB11FIP4	0	1.35508
chr12	44829092	44829471	380	Promoter (1-2kb)	ALDOC	-1819	1.55922
chr12	45157974	45158292	319	Promoter (2-3kb)	PHF12	-2378	1.60773
chr12	46391317	46391603	287	Promoter (2-3kb)	BLMH	2039	1.03521
chr12	46870752	46871062	311	Promoter (2-3kb)	ABR	-2387	1.33611
chr12	47690408	47691161	754	Promoter (<=1kb)	LOC110255905	0	1.00129
chr12	47740663	47741179	517	Promoter (2-3kb)	INPP5K	-2123	1.08197
chr12	47836343	47836817	475	Promoter (1-2kb)	SLC43A2	1778	1.05865
chr12	47948815	47950658	1844	Promoter (<=1kb)	SERPINF1	0	1.28118
chr12	48326404	48326687	284	Promoter (1-2kb)	SMG6	1723	1.0594
chr12	48880462	48880703	242	Promoter (<=1kb)	RAP1GAP2	-972	1.21368
chr12	50276976	50277318	343	Promoter (<=1kb)	LOC102157773	-939	1.21305
chr12	50550240	50551042	803	Promoter (<=1kb)	TEKT1	0	1.69017
chr12	51847142	51847639	498	Promoter (2-3kb)	RABEP1	-2647	1.20651
chr12	51959262	51959613	352	Promoter (<=1kb)	ENO3	378	1.02723
chr12	52853452	52854296	845	Promoter (<=1kb)	TNFSF13	0	1.0728
chr12	52925162	52925916	755	Promoter (<=1kb)	ATP1B2	0	1.14077
chr12	52952220	52953105	886	Promoter (<=1kb)	TP53	681	1.17968
chr12	54330550	54331379	830	Promoter (<=1kb)	LOC110255886	372	2.93326
chr12	54658583	54658988	406	Promoter (2-3kb)	DHRS7C	2453	1.15636
chr12	54867003	54867247	245	Promoter (2-3kb)	GAS7	2177	1.19154
chr12	55215023	55217368	2346	Promoter (<=1kb)	MYH4	0	1.14771
chr12	55454052	55454893	842	Promoter (<=1kb)	TMEM220	0	1.0841
chr12	55494138	55494745	608	Promoter (<=1kb)	LOC110255888	-359	2.7493
chr12	58939120	58940061	942	Promoter (<=1kb)	TRIM16	581	1.26505
chr12	59953156	59954019	864	Promoter (<=1kb)	ALDH3A2	0	1.23059
chr12	60143349	60143793	445	Promoter (1-2kb)	MFAP4	1861	1.15722
chr12	60206406	60206955	550	Promoter (1-2kb)	EPN2	1634	1.06372
chr12	60666759	60667180	422	Promoter (<=1kb)	TOM1L2	0	1.08744
chr12	61326969	61327353	385	Promoter (2-3kb)	DHRS7B	-2570	1.00185
chr12	61359775	61360546	772	Promoter (2-3kb)	TMEM11	2315	1.08699
chr12	61474856	61475609	754	Promoter (2-3kb)	KCNJ12	2844	1.08878
chr12	61545651	61546595	945	Promoter (1-2kb)	LOC100628214	1279	1.1239
chr13	1435342	1436087	746	Promoter (<=1kb)	NEK11	0	1.11846
chr13	1612042	1612848	807	Promoter (<=1kb)	LOC110256531	429	1.24041
chr13	2173691	2174123	433	Promoter (<=1kb)	COL6A5	0	1.66823
chr13	2583266	2583879	614	Promoter (1-2kb)	SH3BP5	1722	1.04651
chr13	2753911	2754452	542	Promoter (1-2kb)	COLQ	1183	1.72259
chr13	3060842	3061263	422	Promoter (1-2kb)	ANKRD28	-1759	1.19178
chr13	3673438	3675165	1728	Promoter (<=1kb)	RFTN1	0	1.02658
chr13	3989414	3989717	304	Promoter (2-3kb)	PLCL2	-2513	1.14767
chr13	10763431	10763716	286	Promoter (2-3kb)	NR1D2	2088	1.75714
chr13	11257974	11258683	710	Promoter (1-2kb)	THRB	1949	1.15395
chr13	12698354	12698864	511	Promoter (<=1kb)	LOC110256539	0	1.41702
chr13	14013997	14014312	316	Promoter (<=1kb)	SLC4A7	518	1.03396
chr13	17048565	17049899	1335	Promoter (<=1kb)	GADL1	0	1.19456
chr13	18974785	18975117	333	Promoter (2-3kb)	LOC106508320	-2399	1.21336
chr13	18977959	18979231	1273	Promoter (<=1kb)	TMPPE	0	1.0435
chr13	19145037	19145291	255	Promoter (1-2kb)	FBXL2	1581	1.05225
chr13	19509161	19509397	237	Promoter (1-2kb)	CLASP2	1161	1.00597
chr13	20956070	20956737	668	Promoter (<=1kb)	ARPP21	656	1.29447
chr13	23242777	23243315	539	Promoter (<=1kb)	ACVR2B	0	1.23843
chr13	23275794	23276036	243	Promoter (2-3kb)	EXOG	-2422	1.1048
chr13	23957406	23957721	316	Promoter (<=1kb)	CX3CR1	0	1.68054
chr13	24136655	24136927	273	Promoter (1-2kb)	MOBP	-1151	1.11633
chr13	28218246	28218523	278	Promoter (<=1kb)	CLEC3B	-718	1.25326
chr13	28936410	28937049	640	Promoter (2-3kb)	SLC6A20	2770	1.22635
chr13	28998409	28998608	200	Promoter (1-2kb)	LZTFL1	-1785	1.06347
chr13	29142392	29142793	402	Promoter (<=1kb)	FYCO1	0	1.32114
chr13	31748694	31748964	271	Promoter (1-2kb)	LAMB2	1659	1.05935
chr13	31767880	31768628	749	Promoter (2-3kb)	CCDC71	2612	1.24731
chr13	31778631	31778927	297	Promoter (2-3kb)	KLHDC8B	2814	1.37453
chr13	32326424	32326996	573	Promoter (1-2kb)	CDHR4	1547	1.22427
chr13	32439486	32439898	413	Promoter (1-2kb)	MON1A	-1751	1.13951
chr13	32680796	32681585	790	Promoter (1-2kb)	SLC38A3	-1546	1.33553
chr13	32702667	32703317	651	Promoter (2-3kb)	GNAI2	-2009	1.08969
chr13	33771163	33772650	1488	Promoter (<=1kb)	RAD54L2	0	1.00465
chr13	34379910	34380936	1027	Promoter (<=1kb)	PPM1M	0	1.0642
chr13	39145951	39146269	319	Promoter (1-2kb)	ASB14	1218	1.17893
chr13	40104133	40104399	267	Promoter (<=1kb)	PXK	-285	1.5897
chr13	40167111	40167982	872	Promoter (<=1kb)	PDHB	0	1.00306
chr13	40215827	40216118	292	Promoter (<=1kb)	KCTD6	951	1.11481
chr13	40291425	40292321	897	Promoter (<=1kb)	FAM107A	0	1.02685
chr13	45454840	45455309	470	Promoter (2-3kb)	ATXN7	-2624	1.43146
chr13	47887131	47887424	294	Promoter (<=1kb)	LOC100623791	675	1.51778
chr13	50553676	50554825	1150	Promoter (<=1kb)	LMOD3	0	1.12361
chr13	52698502	52699415	914	Promoter (1-2kb)	FOXP1	1940	1.16471
chr13	53927799	53928340	542	Promoter (<=1kb)	LOC106505647	492	1.40964
chr13	56855289	56855564	276	Promoter (1-2kb)	CHL1	-1257	1.09405
chr13	61641905	61642300	396	Promoter (1-2kb)	ARL8B	1222	1.06785
chr13	65151654	65151878	225	Promoter (1-2kb)	OXTR	1602	1.20782
chr13	65762162	65762443	282	Promoter (2-3kb)	SETD5	2189	1.00928
chr13	66748566	66748866	301	Promoter (1-2kb)	ATP2B2	-1092	1.5549
chr13	67312899	67314582	1684	Promoter (<=1kb)	HRH1	0	1.10616
chr13	67423258	67423541	284	Promoter (<=1kb)	ATG7	676	1.57174
chr13	68366528	68367128	601	Promoter (2-3kb)	PPARG	2527	1.16297
chr13	68534585	68535041	457	Promoter (<=1kb)	MKRN2OS	135	1.28651
chr13	71299268	71300797	1530	Promoter (<=1kb)	IQSEC1	0	1.00994
chr13	71644243	71644464	222	Promoter (2-3kb)	CNBP	2120	1.4214
chr13	71794651	71795408	758	Promoter (<=1kb)	RAB7A	0	1.1148
chr13	72621720	72623125	1406	Promoter (<=1kb)	PODXL2	0	1.06865
chr13	73375242	73375690	449	Promoter (<=1kb)	LOC110256296	-190	1.60092
chr13	75448337	75449042	706	Promoter (<=1kb)	LOC102157642	0	1.01737
chr13	75771846	75772094	249	Promoter (2-3kb)	KY	2887	1.59213
chr13	75781306	75781610	305	Promoter (1-2kb)	LOC110256251	1002	1.7196
chr13	75841954	75843377	1424	Promoter (<=1kb)	LOC102158612	0	1.00417
chr13	79397486	79398504	1019	Promoter (<=1kb)	FAIM	0	1.00383
chr13	82150095	82150354	260	Promoter (2-3kb)	ZBTB38	-2638	1.46277
chr13	82892434	82892632	199	Promoter (<=1kb)	TFDP2	0	1.1298
chr13	87693915	87694388	474	Promoter (<=1kb)	LOC110256313	130	1.17573
chr13	87731662	87733576	1915	Promoter (<=1kb)	LOC106505375	0	1.05145
chr13	87972590	87972991	402	Promoter (1-2kb)	LOC106505380	1155	1.69236
chr13	92436920	92437286	367	Promoter (<=1kb)	LOC106505712	95	1.45821
chr13	92493991	92494189	199	Promoter (2-3kb)	MBNL1	2178	1.15611
chr13	94998570	94999037	468	Promoter (1-2kb)	LOC100511901	1580	1.30655
chr13	97274247	97275478	1232	Promoter (<=1kb)	PTX3	653	1.2967
chr13	98356363	98356802	440	Promoter (1-2kb)	MLF1	-1002	1.55912
chr13	100538944	100539246	303	Promoter (<=1kb)	PPM1L	0	1.03013
chr13	108621081	108621412	332	Promoter (<=1kb)	SAMD7	-990	1.37778
chr13	110326422	110327130	709	Promoter (2-3kb)	PLD1	2372	1.03709
chr13	110589921	110590240	320	Promoter (1-2kb)	FNDC3B	1652	1.08775
chr13	111035744	111036158	415	Promoter (2-3kb)	TNFSF10	2094	1.08024
chr13	121070833	121071038	206	Promoter (<=1kb)	MCCC1	-138	1.08416
chr13	121206502	121207020	519	Promoter (<=1kb)	B3GNT5	0	1.10083
chr13	121377567	121379123	1557	Promoter (<=1kb)	MCF2L2	0	1.05602
chr13	121557631	121558555	925	Promoter (1-2kb)	LOC106504926	1253	1.20062
chr13	122320557	122321021	465	Promoter (<=1kb)	LINC02054	569	1.08179
chr13	123530192	123530393	202	Promoter (<=1kb)	IGF2BP2	633	2.44795
chr13	125402378	125402587	210	Promoter (<=1kb)	LOC106508008	922	1.04012
chr13	126283370	126283644	275	Promoter (1-2kb)	MIR28	1203	1.08768
chr13	126532376	126532684	309	Promoter (1-2kb)	TPRG1	1163	1.35005
chr13	127117917	127118190	274	Promoter (1-2kb)	TP63	1653	1.09721
chr13	127571223	127572406	1184	Promoter (<=1kb)	P3H2	0	1.106
chr13	131135420	131135871	452	Promoter (<=1kb)	LOC102164131	0	1.12498
chr13	131475663	131476754	1092	Promoter (<=1kb)	ATP13A3	0	1.03589
chr13	132487224	132487429	206	Promoter (2-3kb)	PPP1R2	2061	1.02415
chr13	132535412	132535726	315	Promoter (<=1kb)	APOD	0	1.28786
chr13	132613452	132613916	465	Promoter (2-3kb)	BDH1	2593	1.78447
chr13	132669395	132669705	311	Promoter (<=1kb)	LOC106505771	0	1.29574
chr13	132820386	132821563	1178	Promoter (<=1kb)	DLG1	0	1.01985
chr13	133157075	133158227	1153	Promoter (<=1kb)	PIGZ	0	1.14766
chr13	133614798	133615697	900	Promoter (<=1kb)	SMCO1	0	1.14424
chr13	133793848	133794098	251	Promoter (<=1kb)	PCYT1A	-239	1.37225
chr13	134099869	134100550	682	Promoter (<=1kb)	TNK2	-801	1.08857
chr13	134587759	134588704	946	Promoter (<=1kb)	IQCG	0	1.09035
chr13	134985667	134985952	286	Promoter (<=1kb)	ZNF148	797	1.25419
chr13	137490516	137490899	384	Promoter (<=1kb)	SEMA5B	0	1.56767
chr13	138903640	138904237	598	Promoter (1-2kb)	FBXO40	1173	1.03579
chr13	139867843	139868403	561	Promoter (<=1kb)	LOC110256418	-682	1.08112
chr13	140599265	140599671	407	Promoter (1-2kb)	POPDC2	-1851	1.21991
chr13	141717859	141718079	221	Promoter (2-3kb)	LOC110256421	2239	1.05225
chr13	145527695	145528019	325	Promoter (1-2kb)	ZBTB20	1792	1.35327
chr13	146253376	146253701	326	Promoter (1-2kb)	USF3	1119	1.27775
chr13	147680017	147680322	306	Promoter (<=1kb)	C13H3orf52	0	1.31284
chr13	151608881	151610051	1171	Promoter (<=1kb)	LOC106505818	0	1.17934
chr13	157520746	157521190	445	Promoter (<=1kb)	TRMT10C	447	1.04848
chr13	158889668	158889866	199	Promoter (<=1kb)	FILIP1L	306	1.82206
chr13	160223203	160223523	321	Promoter (<=1kb)	ST3GAL6	782	1.18422
chr13	162555814	162556686	873	Promoter (<=1kb)	ARL6	0	1.07688
chr13	168789771	168790720	950	Promoter (<=1kb)	VGLL3	0	1.04405
chr13	180545202	180546064	863	Promoter (<=1kb)	LOC110256265	476	1.32468
chr13	181300525	181300810	286	Promoter (1-2kb)	MIR99A	-1673	1.13622
chr13	182134599	182135624	1026	Promoter (<=1kb)	CXADR	183	1.00142
chr13	189164309	189164659	351	Promoter (1-2kb)	MRPL39	1179	1.36527
chr13	196223919	196224276	358	Promoter (1-2kb)	C13H21orf59	1119	1.01049
chr13	198815926	198816389	464	Promoter (2-3kb)	LOC106505851	-2185	2.17371
chr13	199588197	199589303	1107	Promoter (<=1kb)	SETD4	0	1.00082
chr13	199600537	199601529	993	Promoter (<=1kb)	LOC100622246	0	1.13709
chr13	200203602	200203883	282	Promoter (<=1kb)	LOC110256439	-21	1.27867
chr13	201028679	201029464	786	Promoter (2-3kb)	DYRK1A	-2678	2.00666
chr13	201921159	201921552	394	Promoter (<=1kb)	KCNJ15	61	1.50899
chr13	202521341	202521679	339	Promoter (1-2kb)	LOC110256489	-1877	1.78472
chr13	202895259	202895966	708	Promoter (<=1kb)	BRWD1	576	1.00323
chr13	203203562	203203760	199	Promoter (<=1kb)	LOC110256490	0	1.02572
chr13	205433396	205433663	268	Promoter (2-3kb)	LOC110256493	-2710	1.79824
chr13	205993481	205993876	396	Promoter (1-2kb)	PDE9A	1114	1.43054
chr13	206108266	206108650	385	Promoter (2-3kb)	LOC106505505	2595	1.58517
chr14	1055587	1055930	344	Promoter (<=1kb)	SEMA4D	-394	1.14917
chr14	2601395	2601743	349	Promoter (1-2kb)	NFIL3	1512	1.00268
chr14	6315638	6315837	200	Promoter (<=1kb)	DMTN	0	1.78878
chr14	7172188	7173721	1534	Promoter (<=1kb)	PEBP4	0	1.2213
chr14	7537611	7537894	284	Promoter (2-3kb)	LOXL2	2681	1.33466
chr14	10324300	10324689	390	Promoter (<=1kb)	BNIP3L	-674	1.34389
chr14	11101348	11101749	402	Promoter (<=1kb)	PTK2B	543	1.82024
chr14	13392364	13392700	337	Promoter (1-2kb)	LOC110256635	1650	1.00551
chr14	14381299	14382057	759	Promoter (<=1kb)	XKR6	0	1.0616
chr14	15023811	15024358	548	Promoter (2-3kb)	CTSB	-2154	1.28178
chr14	20081233	20081484	252	Promoter (2-3kb)	CLCN3	2629	1.29497
chr14	22379460	22380120	661	Promoter (<=1kb)	LOC100154415	0	1.00477
chr14	22502141	22503216	1076	Promoter (<=1kb)	ZNF10	0	1.02566
chr14	23091342	23091811	470	Promoter (1-2kb)	LOC110256661	-1668	1.53617
chr14	24432749	24433846	1098	Promoter (<=1kb)	RIMBP2	0	1.58343
chr14	28642615	28643156	542	Promoter (<=1kb)	NCOR2	0	1.06231
chr14	29965320	29965869	550	Promoter (2-3kb)	VPS37B	2233	1.72711
chr14	31013791	31014126	336	Promoter (2-3kb)	LOC106505926	-2986	1.26852
chr14	31056907	31057467	561	Promoter (<=1kb)	KDM2B	0	1.04462
chr14	31153268	31153635	368	Promoter (1-2kb)	LOC110256772	-1419	1.02514
chr14	31304156	31304425	270	Promoter (2-3kb)	CAMKK2	-2993	1.13357
chr14	31980869	31981617	749	Promoter (<=1kb)	TCTN1	-454	1.30915
chr14	32043206	32043665	460	Promoter (<=1kb)	HVCN1	0	1.0295
chr14	32138068	32138569	502	Promoter (1-2kb)	CCDC63	-1754	1.02119
chr14	37582139	37583288	1150	Promoter (<=1kb)	TBX3	0	1.07658
chr14	38723316	38723540	225	Promoter (<=1kb)	TPCN1	340	1.62118
chr14	38847623	38847886	264	Promoter (<=1kb)	OAS2	0	1.04825
chr14	39501791	39502321	531	Promoter (<=1kb)	LOC110256658	0	1.15725
chr14	40239466	40239674	209	Promoter (<=1kb)	PXN	988	1.12255
chr14	41080194	41080504	311	Promoter (2-3kb)	TCHP	-2550	2.02123
chr14	41231146	41231958	813	Promoter (1-2kb)	FAM222A	1901	1.71634
chr14	43191343	43191541	199	Promoter (<=1kb)	CRYBB3	336	1.13802
chr14	43357521	43357924	404	Promoter (1-2kb)	GRK3	-1256	1.53463
chr14	47880460	47880671	212	Promoter (1-2kb)	SMTN	1143	1.4581
chr14	47943743	47944109	367	Promoter (2-3kb)	RNF185	-2261	1.03088
chr14	48629200	48629560	361	Promoter (<=1kb)	SLC5A1	975	1.18351
chr14	49207965	49208688	724	Promoter (<=1kb)	BCR	0	1.12961
chr14	49361332	49361714	383	Promoter (1-2kb)	SPECC1L	1371	1.21035
chr14	49643491	49643689	199	Promoter (2-3kb)	GGT5	2515	1.37683
chr14	49870800	49871155	356	Promoter (<=1kb)	DERL3	0	1.02281
chr14	50600194	50600644	451	Promoter (<=1kb)	LOC100510930	145	1.08157
chr14	51004578	51004793	216	Promoter (1-2kb)	SLC25A1	-1608	1.1042
chr14	51452692	51453852	1161	Promoter (1-2kb)	TANGO2	-1563	1.08617
chr14	51501113	51501407	295	Promoter (1-2kb)	ZDHHC8	-1667	1.01939
chr14	53577094	53577386	293	Promoter (<=1kb)	ZP4	0	1.60618
chr14	55651265	55651721	457	Promoter (1-2kb)	GNG4	-1022	1.2768
chr14	56248342	56248685	344	Promoter (1-2kb)	LOC102158191	-1455	1.60616
chr14	56254903	56255453	551	Promoter (<=1kb)	LOC102158284	-409	1.09262
chr14	56511544	56512128	585	Promoter (<=1kb)	LOC110256878	0	1.93354
chr14	56607153	56607823	671	Promoter (2-3kb)	LOC110256752	2987	1.11798
chr14	56614924	56615196	273	Promoter (<=1kb)	LOC106506002	-429	1.11657
chr14	59238848	59239097	250	Promoter (1-2kb)	GNPAT	1206	1.01445
chr14	59518896	59519277	382	Promoter (2-3kb)	C14H1orf198	2142	1.30831
chr14	59642726	59643730	1005	Promoter (<=1kb)	AGT	0	1.41803
chr14	60138238	60138443	206	Promoter (1-2kb)	GALNT2	1835	1.29229
chr14	61651396	61651690	295	Promoter (2-3kb)	HNRNPF	2968	1.00702
chr14	63108080	63109895	1816	Promoter (<=1kb)	SLC16A9	0	1.05519
chr14	63148111	63148314	204	Promoter (<=1kb)	MRLN	314	1.27329
chr14	63530946	63532799	1854	Promoter (<=1kb)	LOC102158192	0	1.04474
chr14	65407301	65407891	591	Promoter (<=1kb)	ARID5B	-712	1.41139
chr14	66921200	66921413	214	Promoter (<=1kb)	JMJD1C	-243	1.07807
chr14	70858516	70858848	333	Promoter (2-3kb)	CTNNA3	2328	1.35474
chr14	71988818	71989961	1144	Promoter (<=1kb)	DDX50	0	1.10253
chr14	73324556	73325679	1124	Promoter (<=1kb)	EIF4EBP2	947	1.04283
chr14	73806783	73807271	489	Promoter (<=1kb)	PCBD1	0	1.33162
chr14	74224241	74224559	319	Promoter (1-2kb)	SLC29A3	1253	1.02458
chr14	74964940	74965704	765	Promoter (2-3kb)	SPOCK2	2336	1.27065
chr14	75108541	75109592	1052	Promoter (<=1kb)	ASCC1	0	1.23963
chr14	75119947	75120277	331	Promoter (2-3kb)	DDIT4	2239	1.03531
chr14	76233969	76235010	1042	Promoter (<=1kb)	ANXA7	0	1.07314
chr14	76242929	76243157	229	Promoter (<=1kb)	MSS51	824	1.1398
chr14	76420565	76420953	389	Promoter (1-2kb)	USP54	1026	1.28403
chr14	76448234	76448831	598	Promoter (2-3kb)	MYOZ1	2722	1.3291
chr14	76465716	76465985	270	Promoter (<=1kb)	SYNPO2L	676	1.01301
chr14	76589168	76589544	377	Promoter (2-3kb)	CAMK2G	2066	2.03344
chr14	76863614	76864686	1073	Promoter (<=1kb)	ADK	0	1.02013
chr14	77400690	77401449	760	Promoter (2-3kb)	KAT6B	-2324	1.07372
chr14	77986273	77986471	199	Promoter (<=1kb)	LRMDA	713	1.07717
chr14	81762120	81762822	703	Promoter (1-2kb)	ZCCHC24	1144	1.16922
chr14	81939519	81940554	1036	Promoter (<=1kb)	TMEM254	0	1.17649
chr14	82314569	82314802	234	Promoter (<=1kb)	TSPAN14	515	1.23865
chr14	85497367	85498449	1083	Promoter (<=1kb)	LOC106506066	0	1.34134
chr14	85538212	85538653	442	Promoter (<=1kb)	LOC110256665	794	1.38079
chr14	87587696	87587912	217	Promoter (<=1kb)	WAPL	687	1.11793
chr14	87644450	87644976	527	Promoter (<=1kb)	OPN4	-587	1.03125
chr14	88132138	88132558	421	Promoter (<=1kb)	LOC100625711	-40	1.56901
chr14	89354475	89354887	413	Promoter (1-2kb)	WDFY4	1113	1.17843
chr14	90803800	90804181	382	Promoter (2-3kb)	2022-03-08	-2574	1.50988
chr14	91516245	91517744	1500	Promoter (<=1kb)	CXCL12	0	1.29449
chr14	94775051	94775915	865	Promoter (<=1kb)	LOC106506082	-739	1.96029
chr14	99138615	99139327	713	Promoter (2-3kb)	ASAH2	2047	1.05578
chr14	99927492	99927709	218	Promoter (1-2kb)	KLLN	1178	1.02218
chr14	103836207	103836685	479	Promoter (<=1kb)	CPEB3	208	1.00603
chr14	104079506	104079715	210	Promoter (<=1kb)	IDE	0	1.00231
chr14	105222662	105223088	427	Promoter (2-3kb)	LGI1	2751	1.10316
chr14	106748470	106749175	706	Promoter (<=1kb)	LOC106506099	0	1.03725
chr14	106996990	106997534	545	Promoter (2-3kb)	SORBS1	-2942	1.1183
chr14	112866197	112867107	911	Promoter (<=1kb)	KCNIP2	-775	1.16411
chr14	113763793	113764956	1164	Promoter (<=1kb)	WBP1L	-87	1.13657
chr14	114405453	114406117	665	Promoter (<=1kb)	LOC110256726	-132	1.22865
chr14	120442220	120442517	298	Promoter (1-2kb)	LOC102163250	-1953	1.2219
chr14	123837995	123838382	388	Promoter (2-3kb)	LOC110256666	2654	1.26887
chr14	127029150	127029414	265	Promoter (2-3kb)	ENO4	-2803	1.34639
chr14	130277479	130277930	452	Promoter (<=1kb)	PLPP4	262	1.17839
chr14	130446823	130447268	446	Promoter (1-2kb)	LOC110256782	1273	1.83384
chr14	131589005	131589543	539	Promoter (1-2kb)	LOC100513313	1889	1.87556
chr14	132042787	132043721	935	Promoter (<=1kb)	HTRA1	0	1.09602
chr14	132156481	132157028	548	Promoter (2-3kb)	DMBT1	2135	1.30019
chr14	132482398	132483577	1180	Promoter (<=1kb)	LOC100620521	0	1.13768
chr14	133499000	133499475	476	Promoter (<=1kb)	CHST15	-397	1.28621
chr14	133895038	133895489	452	Promoter (<=1kb)	TRNAE-UUC-38	215	1.16747
chr14	134449595	134450723	1129	Promoter (1-2kb)	CTBP2	1004	1.16152
chr14	139036174	139036546	373	Promoter (1-2kb)	LOC100511352	1455	1.2389
chr14	140598731	140599602	872	Promoter (<=1kb)	LRRC27	0	1.01976
chr14	140636199	140636408	210	Promoter (<=1kb)	PWWP2B	383	1.07947
chr14	140729775	140730124	350	Promoter (1-2kb)	LOC102168165	-1565	1.12377
chr15	3065181	3065810	630	Promoter (<=1kb)	LYPD6B	305	1.07842
chr15	6192638	6192836	199	Promoter (<=1kb)	LOC102164639	36	1.08319
chr15	7498674	7499209	536	Promoter (<=1kb)	ZEB2	0	1.30336
chr15	13169782	13170302	521	Promoter (<=1kb)	LOC102166074	-263	1.15109
chr15	17025991	17026262	272	Promoter (2-3kb)	LOC110257013	2688	2.72554
chr15	30795507	30795906	400	Promoter (1-2kb)	LOC102166709	1036	1.14899
chr15	31117766	31118036	271	Promoter (<=1kb)	RALB	401	1.07766
chr15	31682637	31683596	960	Promoter (2-3kb)	CFAP221	2271	1.733
chr15	33530885	33531342	458	Promoter (1-2kb)	MYOM2	1326	1.18297
chr15	38027602	38028310	709	Promoter (<=1kb)	SPAG11	0	1.31854
chr15	48172810	48173175	366	Promoter (2-3kb)	NSD3	-2468	1.66153
chr15	48854901	48855220	320	Promoter (<=1kb)	LOC106506229	-459	1.09674
chr15	48939367	48940323	957	Promoter (<=1kb)	LOC110257028	339	1.07696
chr15	54298629	54298847	219	Promoter (2-3kb)	PPP2CB	2843	1.15565
chr15	54727212	54727542	331	Promoter (1-2kb)	RBPMS	-1607	1.50045
chr15	55999247	PPP1R3B	337	Promoter (2-3kb)	PPP1R3B	-2800	1.87543
chr15	59069308	59069602	295	Promoter (2-3kb)	HS6ST1	2860	1.46351
chr15	59262247	59262501	255	Promoter (2-3kb)	UGGT1	2552	1.2303
chr15	63594416	63594774	359	Promoter (<=1kb)	GPD2	925	1.10998
chr15	64379114	64379721	608	Promoter (2-3kb)	CYTIP	2179	1.06613
chr15	64825654	64826165	512	Promoter (2-3kb)	ACVR1	-2279	1.37218
chr15	67171341	67171630	290	Promoter (<=1kb)	LOC110256935	56	1.12101
chr15	76028760	76030242	1483	Promoter (<=1kb)	KLHL23	0	1.01958
chr15	80691274	80691614	341	Promoter (<=1kb)	CHRNA1	642	1.17478
chr15	81986812	81987234	423	Promoter (<=1kb)	HOXD1	-384	1.27081
chr15	84018182	84018787	606	Promoter (1-2kb)	OSBPL6	-1491	1.26834
chr15	92988188	92989888	1701	Promoter (<=1kb)	GULP1	0	1.00524
chr15	94625788	94626226	439	Promoter (2-3kb)	C15H2orf88	-2057	1.67211
chr15	101081444	101081930	487	Promoter (1-2kb)	ANKRD44	1417	1.24936
chr15	101501364	101501794	431	Promoter (<=1kb)	RFTN2	-438	1.24571
chr15	104788381	104788665	285	Promoter (2-3kb)	CFLAR	-3000	1.72307
chr15	109488347	109488932	586	Promoter (1-2kb)	GPR1	1241	1.15711
chr15	112979772	112980367	596	Promoter (<=1kb)	LOC100737432	0	1.11586
chr15	113051031	113051818	788	Promoter (<=1kb)	MYL1	0	1.22607
chr15	115094863	115097355	2493	Promoter (<=1kb)	ERBB4	0	1.09484
chr15	115656244	115656943	700	Promoter (<=1kb)	IKZF2	-731	1.24321
chr15	118238455	118238662	208	Promoter (2-3kb)	LOC102166607	-2181	1.39104
chr15	118876179	118876920	742	Promoter (<=1kb)	IGFBP5	867	1.44295
chr15	120220074	120220500	427	Promoter (<=1kb)	CXCR2	0	1.16055
chr15	120624445	120625123	679	Promoter (1-2kb)	PLCD4	-1415	1.93005
chr15	120659303	120659513	211	Promoter (1-2kb)	PLCD4-2	-1036	1.54169
chr15	120704782	120705261	480	Promoter (<=1kb)	ZNF142	43	1.22237
chr15	124192367	124193601	1235	Promoter (<=1kb)	PAX3	0	1.14604
chr15	128238059	128239109	1051	Promoter (<=1kb)	LOC106505782	0	1.4327
chr15	128306874	128307129	256	Promoter (<=1kb)	IRS1	155	1.19607
chr15	131493788	131494399	612	Promoter (<=1kb)	CAB39	68	1.88733
chr15	133039938	133040721	784	Promoter (<=1kb)	CHRND	0	1.36635
chr15	136959209	136959854	646	Promoter (<=1kb)	LOC106506435	-117	1.31696
chr15	137250979	137251359	381	Promoter (<=1kb)	RAB17	-814	1.15853
chr15	137933739	137934532	794	Promoter (1-2kb)	ASB1	1842	1.20501
chr15	139560229	139560780	552	Promoter (2-3kb)	CAPN10	2373	1.14295
chr15	140075772	140076142	371	Promoter (<=1kb)	FARP2	18	1.10542
chr16	3366542	3366781	240	Promoter (<=1kb)	DNAH5	-353	1.78942
chr16	3690343	3690881	539	Promoter (<=1kb)	TRIO	0	1.089
chr16	3963459	3963688	230	Promoter (<=1kb)	FAM105A	-612	1.01506
chr16	20440017	20440495	479	Promoter (<=1kb)	TTC23L	-758	3.16827
chr16	22965692	22966947	1256	Promoter (<=1kb)	GDNF	0	1.21841
chr16	23146680	23146932	253	Promoter (<=1kb)	LOC102167058	0	1.34429
chr16	23762542	23762779	238	Promoter (2-3kb)	LOC397451	-2480	1.0619
chr16	24242093	24242466	374	Promoter (<=1kb)	RICTOR	-829	2.28578
chr16	27259968	27260637	670	Promoter (<=1kb)	GHR	907	1.01036
chr16	33629642	33630547	906	Promoter (2-3kb)	LOC106506487	2424	1.38525
chr16	34116574	34116868	295	Promoter (2-3kb)	LOC100737060	-2895	1.74596
chr16	34742354	34743146	793	Promoter (<=1kb)	PLPP1	-830	1.18683
chr16	34841351	34841727	377	Promoter (1-2kb)	SLC38A9	-1971	1.01557
chr16	35149780	35150085	306	Promoter (1-2kb)	IL6ST	1703	1.07061
chr16	35661669	35662449	781	Promoter (<=1kb)	ANKRD55	338	1.12673
chr16	37954872	37955471	600	Promoter (2-3kb)	PDE4D	-2596	1.86124
chr16	44098049	44098249	201	Promoter (<=1kb)	LOC110257246	403	1.26178
chr16	45392804	45393253	450	Promoter (<=1kb)	MAST4	105	1.08013
chr16	46510771	46512085	1315	Promoter (<=1kb)	PIK3R1	0	1.40752
chr16	47657758	47658812	1055	Promoter (<=1kb)	GTF2H2	0	1.02987
chr16	51350037	51350725	689	Promoter (<=1kb)	ERGIC1	-344	1.24865
chr16	51524572	51524939	368	Promoter (1-2kb)	LOC110257322	-1398	1.01143
chr16	51907946	51908351	406	Promoter (<=1kb)	UBTD2	778	1.08495
chr16	52136865	52137339	475	Promoter (<=1kb)	LOC110257343	525	1.37405
chr16	52550645	52551739	1095	Promoter (1-2kb)	LOC106508653	-1897	1.1704
chr16	52619481	52620717	1237	Promoter (<=1kb)	LOC110257324	0	1.03689
chr16	62571855	62572065	211	Promoter (1-2kb)	ATP10B	1879	1.26023
chr16	65718479	65718726	248	Promoter (2-3kb)	ADAM19	2849	1.24958
chr16	68262351	68262951	601	Promoter (2-3kb)	LOC100524718	2685	1.17384
chr16	71767868	71768536	669	Promoter (<=1kb)	GM2A	0	1.37676
chr16	71945387	71945763	377	Promoter (1-2kb)	TNIP1	-1867	1.17054
chr16	72174902	72175780	879	Promoter (1-2kb)	CMBL	1664	1.05842
chr16	73756862	73757241	380	Promoter (<=1kb)	LOC102161653	0	1.83301
chr16	74730065	74730458	394	Promoter (<=1kb)	ADCY2	-66	1.00316
chr16	75375514	75375724	211	Promoter (<=1kb)	LOC110257333	15	1.01967
chr17	601361	601696	336	Promoter (<=1kb)	LOC110257444	-109	1.20798
chr17	4720740	4721797	1058	Promoter (<=1kb)	MICU3	0	1.04259
chr17	5238885	5239846	962	Promoter (1-2kb)	SLC7A2	-1689	1.24858
chr17	5280150	5280516	367	Promoter (1-2kb)	PDGFRL	1260	1.0009
chr17	5505840	5507353	1514	Promoter (<=1kb)	MTUS1	0	1.30612
chr17	9441123	9441321	199	Promoter (<=1kb)	C17H8orf4	-167	1.03971
chr17	10750508	10751556	1049	Promoter (2-3kb)	NKX6-3	-2912	1.04618
chr17	10758471	10758966	496	Promoter (<=1kb)	MIR486-1	0	1.20765
chr17	11166759	11167806	1048	Promoter (<=1kb)	AP3M2	0	1.09402
chr17	11393636	11394051	416	Promoter (<=1kb)	DKK4	703	2.77592
chr17	12144008	12144770	763	Promoter (<=1kb)	CSGALNACT1	-371	1.15778
chr17	12643674	12644049	376	Promoter (1-2kb)	PSD3	-1694	1.08609
chr17	13811383	13811682	300	Promoter (<=1kb)	RASSF2	750	1.02245
chr17	14473095	14473297	203	Promoter (2-3kb)	GPCPD1	2910	1.35198
chr17	14612500	14612884	385	Promoter (<=1kb)	C17H20orf196	0	1.13502
chr17	14693605	14694107	503	Promoter (<=1kb)	TRNAD-GUC-25	814	1.21248
chr17	16946983	16948106	1124	Promoter (1-2kb)	LOC110257357	-1482	1.61947
chr17	17006711	17008291	1581	Promoter (<=1kb)	PLCB1	0	1.1456
chr17	26117850	26118251	402	Promoter (1-2kb)	RRBP1	1999	1.4069
chr17	26140044	26140554	511	Promoter (1-2kb)	BANF2	1524	1.26727
chr17	30694146	30694626	481	Promoter (<=1kb)	LOC106506630	0	1.07095
chr17	31761431	31761985	555	Promoter (2-3kb)	RNF24	-2984	1.02941
chr17	31975663	31975975	313	Promoter (1-2kb)	HSPA12B	1790	1.03668
chr17	32283250	32283828	579	Promoter (<=1kb)	C17H20orf194	-919	1.03444
chr17	32596093	32596429	337	Promoter (1-2kb)	LOC100526084	1870	1.38482
chr17	33071747	33072536	790	Promoter (<=1kb)	SNRPB	0	1.16831
chr17	35375713	35376008	296	Promoter (1-2kb)	LOC106506650	1173	1.23956
chr17	35436445	35438063	1619	Promoter (<=1kb)	TPX2	-689	1.60069
chr17	35499488	35500226	739	Promoter (<=1kb)	MYLK2	0	1.38291
chr17	35558272	35559029	758	Promoter (<=1kb)	TTLL9	0	1.46796
chr17	35612914	35613166	253	Promoter (2-3kb)	PDRG1	2901	2.97606
chr17	36945089	36945349	261	Promoter (<=1kb)	SNTA1	883	1.01165
chr17	37223711	37225183	1473	Promoter (<=1kb)	ZNF341	0	1.01043
chr17	38883993	38884668	676	Promoter (<=1kb)	ERGIC3	-162	1.40775
chr17	43968711	43969067	357	Promoter (1-2kb)	LOC100623201	-1157	1.02301
chr17	44330436	44331576	1141	Promoter (2-3kb)	LOC110257407	2359	1.85356
chr17	47074312	47074510	199	Promoter (2-3kb)	ADA	-2080	1.40134
chr17	47569933	47570135	203	Promoter (<=1kb)	LOC110257447	-78	1.07342
chr17	47600228	47600426	199	Promoter (1-2kb)	SLPI	-1864	1.77984
chr17	48192162	48192818	657	Promoter (<=1kb)	SLC12A5	83	1.09146
chr17	48285635	48286415	781	Promoter (<=1kb)	CD40	0	1.67719
chr17	48551808	48552126	319	Promoter (2-3kb)	ELMO2	-2392	1.91017
chr17	51019239	51019607	369	Promoter (<=1kb)	LOC106506050	331	1.22669
chr17	51150076	51150555	480	Promoter (2-3kb)	KCNB1	2011	1.5716
chr17	51802294	51803142	849	Promoter (2-3kb)	LOC110257356	2321	1.49961
chr17	52112896	52113537	642	Promoter (2-3kb)	LOC102165584	-2408	1.44954
chr17	52194495	52195572	1078	Promoter (<=1kb)	PARD6B	0	1.16429
chr17	52331625	52332356	732	Promoter (<=1kb)	ADNP	0	1.53787
chr17	52683821	52684125	305	Promoter (1-2kb)	LOC102168017	1411	1.16459
chr17	54648383	54648877	495	Promoter (<=1kb)	ZNF217	0	1.21164
chr17	54951588	54951864	277	Promoter (<=1kb)	LOC110257494	0	1.24015
chr17	57985703	57986527	825	Promoter (<=1kb)	ZBP1	0	1.09117
chr17	58053286	58054120	835	Promoter (<=1kb)	PMEPA1	0	1.15519
chr17	59277985	59278659	675	Promoter (<=1kb)	ZNF831	743	1.0167
chr17	59963832	59964114	283	Promoter (1-2kb)	SYCP2	-1518	1.18441
chr17	60074225	60074432	208	Promoter (<=1kb)	LOC110257422	299	1.78025
chr17	61905229	61905499	271	Promoter (<=1kb)	MIR133A-1	448	1.28828
chr17	62341215	62341968	754	Promoter (<=1kb)	YTHDF1	0	1.10148
chr17	62379497	62380204	708	Promoter (<=1kb)	ARFGAP1	0	1.03824
chr17	62526100	62526385	286	Promoter (<=1kb)	EEF1A2	0	1.07014
chr18	1480717	1482091	1375	Promoter (1-2kb)	DNAJB6	1869	1.0411
chr18	5330949	5331993	1045	Promoter (<=1kb)	GALNT11	0	1.30501
chr18	5781749	5782022	274	Promoter (2-3kb)	RHEB	2310	1.11763
chr18	5985028	5985356	329	Promoter (<=1kb)	SMARCD3	508	1.32053
chr18	6019306	6019655	350	Promoter (2-3kb)	LOC102160938	2253	1.18872
chr18	6587805	6588289	485	Promoter (<=1kb)	LOC100519808	0	1.24778
chr18	6944141	6944523	383	Promoter (2-3kb)	CLCN1	-2611	1.22146
chr18	7851061	7851616	556	Promoter (<=1kb)	LOC106508197	-114	1.11981
chr18	7969990	7970628	639	Promoter (<=1kb)	MGAM	0	1.49864
chr18	8138201	8138433	233	Promoter (1-2kb)	TAS2R4	-1637	1.16955
chr18	8197946	8198302	357	Promoter (1-2kb)	WEE2	-1110	1.01763
chr18	9009621	9010369	749	Promoter (1-2kb)	BRAF	-1807	1.00048
chr18	9186202	9186670	469	Promoter (<=1kb)	DENND2A	0	1.0251
chr18	10323582	10323787	206	Promoter (2-3kb)	LOC102162486	-2127	1.19611
chr18	11109604	11110028	425	Promoter (2-3kb)	LOC110257617	-2238	1.96541
chr18	11534604	11534990	387	Promoter (1-2kb)	CREB3L2	1420	1.02162
chr18	14261895	14262913	1019	Promoter (2-3kb)	AGBL3	2591	1.02046
chr18	14340248	14341426	1179	Promoter (<=1kb)	CALD1	170	1.2559
chr18	14765942	14766403	462	Promoter (1-2kb)	LOC110257579	1504	1.19301
chr18	15985537	15985967	431	Promoter (2-3kb)	LOC100511483	2051	1.26234
chr18	17358168	17358423	256	Promoter (2-3kb)	LOC110257603	-2426	1.08174
chr18	17979100	17979298	199	Promoter (1-2kb)	LOC110257572	1315	1.02258
chr18	18042550	18043020	471	Promoter (2-3kb)	MIR29A	2518	1.0445
chr18	20143916	20144185	270	Promoter (2-3kb)	LOC110257533	2991	1.93623
chr18	23847777	23848116	340	Promoter (<=1kb)	ASB15	606	1.47507
chr18	29183548	29183969	422	Promoter (2-3kb)	ST7	2149	1.00926
chr18	31887784	31888028	245	Promoter (<=1kb)	FOXP2	-273	1.3504
chr18	37949716	37949936	221	Promoter (<=1kb)	EEPD1	-861	1.22914
chr18	40461930	40462610	681	Promoter (<=1kb)	NT5C3A	0	1.13049
chr18	42251299	42251816	518	Promoter (<=1kb)	CRHR2	0	1.03524
chr18	42880759	42881032	274	Promoter (<=1kb)	PLEKHA8	716	1.14133
chr18	43246684	43247134	451	Promoter (2-3kb)	CHN2	2632	1.22949
chr18	43689893	43690535	643	Promoter (<=1kb)	LOC100515112	0	1.48255
chr18	45453033	45453442	410	Promoter (1-2kb)	HOXA3	-1975	1.13722
chr18	47804268	47804776	509	Promoter (<=1kb)	LOC110257551	0	1.08747
chr18	48754289	48754873	585	Promoter (1-2kb)	UBE2D4	1427	1.06619
chr18	50310508	50310852	345	Promoter (<=1kb)	LOC110257536	0	1.28433
chr18	50448002	50448302	301	Promoter (1-2kb)	CCM2	1815	1.25712
chr18	50697421	50697917	497	Promoter (<=1kb)	TMED4	-902	1.75115
chr18	50861055	50861396	342	Promoter (<=1kb)	CAMK2B	-829	1.00812
chr18	52203037	52203397	361	Promoter (<=1kb)	LOC106506869	0	1.10639
chr18	52746440	52746753	314	Promoter (1-2kb)	LOC110257601	-1575	1.13096
chr18	54613822	54614518	697	Promoter (<=1kb)	RALA	899	1.31806
chr18	55605392	55606134	743	Promoter (<=1kb)	LOC102160792	0	1.1908
chr2	71902	72323	422	Promoter (1-2kb)	COX8H	-1172	1.01966
chr2	152308	152527	220	Promoter (<=1kb)	LOC100519082	0	1.82797
chr2	224607	225107	501	Promoter (1-2kb)	SIGIRR	1435	1.09373
chr2	427309	428685	1377	Promoter (<=1kb)	DEAF1	0	1.25378
chr2	474722	475484	763	Promoter (1-2kb)	GATD1	1544	1.02029
chr2	2198379	2199154	776	Promoter (<=1kb)	LOC102158193	0	1.1397
chr2	3058350	3058772	423	Promoter (1-2kb)	CTTN	1955	1.76577
chr2	3194467	3195134	668	Promoter (<=1kb)	FADD	0	1.01652
chr2	4124565	4124770	206	Promoter (<=1kb)	LOC110259229	779	1.0705
chr2	4469789	4470497	709	Promoter (2-3kb)	PPP6R3	-2083	1.09683
chr2	4887335	4887799	465	Promoter (<=1kb)	ALDH3B1	0	1.27411
chr2	4898098	4899023	926	Promoter (<=1kb)	UNC93B1	0	1.09888
chr2	4919772	4921015	1244	Promoter (<=1kb)	LOC100522421	0	1.09017
chr2	5102003	5102815	813	Promoter (2-3kb)	CARNS1	2882	1.04913
chr2	5162099	5162527	429	Promoter (1-2kb)	POLD4	1193	1.02236
chr2	5524756	5525121	366	Promoter (<=1kb)	LOC110259301	419	1.69079
chr2	5856777	5859329	2553	Promoter (1-2kb)	CTSF	1693	1.04854
chr2	6070718	6070975	258	Promoter (<=1kb)	CD248	0	1.08036
chr2	6207022	6207350	329	Promoter (1-2kb)	LOC106509301	1537	1.16298
chr2	6300146	6300692	547	Promoter (1-2kb)	GAL3ST3	1960	1.15402
chr2	7154632	7155436	805	Promoter (<=1kb)	SNX15	0	1.16995
chr2	7166258	7167409	1152	Promoter (<=1kb)	ARL2	0	1.13405
chr2	7300236	7300455	220	Promoter (<=1kb)	EHD1	941	1.34045
chr2	7357608	7358836	1229	Promoter (<=1kb)	MEN1	0	1.02314
chr2	7406337	7406694	358	Promoter (2-3kb)	PYGM	-2636	1.31519
chr2	7603776	7604519	744	Promoter (<=1kb)	SLC22A11	-209	1.42037
chr2	7989749	7990072	324	Promoter (2-3kb)	FLRT1	2177	2.14231
chr2	8132457	8133278	822	Promoter (2-3kb)	NAA40	-2382	1.02179
chr2	9574403	9575428	1026	Promoter (1-2kb)	RAB3IL1	-1906	1.19393
chr2	10121366	10122282	917	Promoter (<=1kb)	TMEM216	0	1.00629
chr2	11918886	11920525	1640	Promoter (<=1kb)	TRNAK-UUU	0	1.01206
chr2	12263002	12263200	199	Promoter (<=1kb)	FAM111A	297	1.21565
chr2	13033967	13034386	420	Promoter (<=1kb)	LOC100513068	-101	1.07399
chr2	15312890	15313105	216	Promoter (1-2kb)	MADD	-1157	1.04987
chr2	15703658	15704084	427	Promoter (1-2kb)	CKAP5	-1482	1.50802
chr2	16133039	16134524	1486	Promoter (<=1kb)	MDK	0	1.21951
chr2	16343162	16345267	2106	Promoter (<=1kb)	PHF21A	0	1.08073
chr2	16618671	16618913	243	Promoter (1-2kb)	CRY2	1418	1.3991
chr2	16766619	16767737	1119	Promoter (<=1kb)	LOC106509362	0	1.13516
chr2	16889271	16889927	657	Promoter (2-3kb)	LOC106509363	2220	1.32231
chr2	18238141	18238376	236	Promoter (<=1kb)	EXT2	853	1.09068
chr2	24729490	24730904	1415	Promoter (<=1kb)	PRR5L	0	1.06709
chr2	26446252	26446926	675	Promoter (2-3kb)	ELF5	2273	2.79084
chr2	27220141	27221082	942	Promoter (1-2kb)	LOC106509385	-1893	1.65562
chr2	27364991	27365731	741	Promoter (1-2kb)	KIAA1549L	1110	1.59563
chr2	27647294	27647979	686	Promoter (2-3kb)	HIPK3	2248	1.21486
chr2	29798332	29799066	735	Promoter (1-2kb)	LOC102163715	-1894	1.06075
chr2	33330608	33331806	1199	Promoter (<=1kb)	FIBIN	0	1.07694
chr2	37253690	37253896	207	Promoter (<=1kb)	ANO5	976	1.09714
chr2	39577369	39577783	415	Promoter (<=1kb)	NAV2	857	1.28471
chr2	40811615	40812610	996	Promoter (1-2kb)	LDHC	-1501	1.2331
chr2	40824852	40825837	986	Promoter (<=1kb)	LDHA	0	1.07546
chr2	42452525	42452815	291	Promoter (<=1kb)	SOX6	0	1.09241
chr2	43176264	43177004	741	Promoter (<=1kb)	LOC106509408	-744	2.05862
chr2	46590632	46591072	441	Promoter (2-3kb)	TEAD1	2091	1.22582
chr2	48835247	48835765	519	Promoter (<=1kb)	MRVI1	0	1.2883
chr2	49241990	49243564	1575	Promoter (<=1kb)	SBF2	0	1.05151
chr2	49807374	49807926	553	Promoter (2-3kb)	SWAP70	-2112	1.46352
chr2	51125727	51125959	233	Promoter (2-3kb)	WNT9A	2387	1.13303
chr2	57053163	57054150	988	Promoter (<=1kb)	ZNF496	0	1.07885
chr2	57848570	57849647	1078	Promoter (<=1kb)	MGAT1	0	1.09318
chr2	58299811	58300115	305	Promoter (1-2kb)	LPAR2	1540	1.59722
chr2	58479030	58479619	590	Promoter (<=1kb)	GATAD2A	-654	1.11492
chr2	58804702	58804900	199	Promoter (1-2kb)	SLC25A42	-1346	1.23327
chr2	59806376	59806826	451	Promoter (<=1kb)	KCNN1	0	1.0855
chr2	60378666	60379403	738	Promoter (<=1kb)	MRPL34	0	1.07708
chr2	61021614	61022026	413	Promoter (2-3kb)	MED26	2751	1.57763
chr2	61916579	61918047	1469	Promoter (<=1kb)	LOC110255237	0	1.03049
chr2	62366653	62367358	706	Promoter (2-3kb)	NOTCH3	2146	1.33608
chr2	64751542	64752910	1369	Promoter (<=1kb)	TECR	0	1.16137
chr2	64822814	64823209	396	Promoter (1-2kb)	PKN1	-1631	1.04845
chr2	65080033	65080242	210	Promoter (1-2kb)	PRKACA	1258	1.01691
chr2	65938656	65939163	508	Promoter (<=1kb)	NACC1	0	1.02345
chr2	66030232	66031686	1455	Promoter (<=1kb)	NFIX	-409	1.11793
chr2	66210701	66211003	303	Promoter (2-3kb)	RNASEH2A	-2284	1.04136
chr2	68378707	68379478	772	Promoter (<=1kb)	LOC100519130	0	1.00707
chr2	69065560	69066267	708	Promoter (1-2kb)	MRPL4	1881	1.05158
chr2	69183062	69184021	960	Promoter (<=1kb)	TYK2	0	1.04047
chr2	69235457	69235663	207	Promoter (<=1kb)	PDE4A	0	1.22421
chr2	69318894	69319100	207	Promoter (1-2kb)	ATG4D	-1213	1.09988
chr2	69832021	69832377	357	Promoter (2-3kb)	LDLR	-2689	1.81071
chr2	70047412	70048000	589	Promoter (<=1kb)	PLPPR2	0	1.03655
chr2	70796600	70797223	624	Promoter (<=1kb)	ZNF414	733	1.17906
chr2	71314598	71315398	801	Promoter (<=1kb)	LRRC8E	-500	1.08877
chr2	72428724	72429225	502	Promoter (2-3kb)	C3	-2245	1.32523
chr2	73866588	73866786	199	Promoter (<=1kb)	LOC110259355	152	1.29107
chr2	73890750	73891130	381	Promoter (<=1kb)	KDM4B	-869	1.20314
chr2	74042762	74042966	205	Promoter (2-3kb)	FEM1A	2157	1.10909
chr2	74175055	74175385	331	Promoter (<=1kb)	DPP9-AS1	-743	1.2583
chr2	74221294	74221630	337	Promoter (<=1kb)	TNFAIP8L1	-483	1.00162
chr2	75509859	75511059	1201	Promoter (<=1kb)	TLE2	0	1.01629
chr2	75550417	75551110	694	Promoter (<=1kb)	LOC110259369	0	1.01302
chr2	75730470	75730746	277	Promoter (<=1kb)	LOC110259370	0	1.01121
chr2	75774054	75774823	770	Promoter (<=1kb)	LOC100737823	0	1.12514
chr2	76295438	76295769	332	Promoter (<=1kb)	OAZ1	857	1.10963
chr2	76507080	76507359	280	Promoter (2-3kb)	MKNK2	-2943	1.07787
chr2	76537745	76538390	646	Promoter (<=1kb)	BTBD2	-148	1.04724
chr2	76858369	76859539	1171	Promoter (<=1kb)	TCF3	0	1.01338
chr2	77047563	77048199	637	Promoter (2-3kb)	RPS15	-2814	1.27557
chr2	77109741	77110023	283	Promoter (<=1kb)	LOC100511862	-540	1.07642
chr2	77279071	77279616	546	Promoter (1-2kb)	SBNO2	1012	1.01226
chr2	77912550	77913292	743	Promoter (<=1kb)	MIER2	0	1.02452
chr2	79206915	79207657	743	Promoter (2-3kb)	LOC102157665	2541	1.22716
chr2	79600589	79601382	794	Promoter (<=1kb)	LOC100621931	0	1.39275
chr2	80439247	80439794	548	Promoter (<=1kb)	DOK3	-980	1.24007
chr2	80502349	80502625	277	Promoter (2-3kb)	PRR7	2501	1.12492
chr2	81527141	81527618	478	Promoter (1-2kb)	KIAA1191	1891	2.02855
chr2	81619959	81621161	1203	Promoter (2-3kb)	LOC102158524	2535	1.49661
chr2	85267699	85268186	488	Promoter (1-2kb)	LOC110259403	1166	1.71204
chr2	88287817	88288572	756	Promoter (<=1kb)	LOC102158947	183	1.25511
chr2	88390767	88391972	1206	Promoter (<=1kb)	CMYA5	0	1.1575
chr2	88578210	88578849	640	Promoter (1-2kb)	LOC106509485	1016	1.36335
chr2	89012834	89013402	569	Promoter (<=1kb)	SPZ1	-794	1.15587
chr2	91288066	91288684	619	Promoter (<=1kb)	LOC106509490	-185	1.11563
chr2	96218259	96219441	1183	Promoter (<=1kb)	MEF2C	0	1.33177
chr2	101239111	101239619	509	Promoter (2-3kb)	LOC110259689	2255	1.7234
chr2	103310727	103311231	505	Promoter (<=1kb)	CAST	-594	1.30202
chr2	105043622	105043820	199	Promoter (1-2kb)	RGMB	1143	1.00145
chr2	107888730	107889035	306	Promoter (<=1kb)	LOC110255325	-886	1.41051
chr2	116443779	116443985	207	Promoter (1-2kb)	MCC	1688	1.26987
chr2	116984405	116984822	418	Promoter (<=1kb)	APC	481	1.33282
chr2	120688458	120688719	262	Promoter (<=1kb)	SEMA6A	-861	1.05468
chr2	123243002	123243747	746	Promoter (<=1kb)	TNFAIP8	0	1.05918
chr2	123815182	123815588	407	Promoter (<=1kb)	LOC110259452	0	1.52616
chr2	127867845	127868138	294	Promoter (2-3kb)	LOC110259460	-2201	1.18747
chr2	128156617	128156888	272	Promoter (<=1kb)	ZNF608	0	1.45887
chr2	128308205	128309305	1101	Promoter (2-3kb)	LOC106509541	2190	1.09647
chr2	129870341	129871697	1357	Promoter (1-2kb)	LOC106509546	1216	1.07576
chr2	130520820	130521873	1054	Promoter (<=1kb)	LOC106509550	0	1.58497
chr2	130598822	130599711	890	Promoter (<=1kb)	CTXN3	0	1.65847
chr2	134208744	134209521	778	Promoter (<=1kb)	MEIKIN	-494	1.61817
chr2	134969204	134969402	199	Promoter (2-3kb)	IL13	-2697	1.40308
chr2	136320079	136320712	634	Promoter (<=1kb)	VDAC1	0	1.1758
chr2	136653354	136653908	555	Promoter (<=1kb)	UBE2B	539	1.03638
chr2	137141138	137141348	211	Promoter (1-2kb)	CATSPER3	1395	1.84338
chr2	137407710	137407936	227	Promoter (<=1kb)	LOC106509564	124	1.37082
chr2	137423018	137424272	1255	Promoter (<=1kb)	LOC110259485	119	1.00661
chr2	137429185	137429608	424	Promoter (1-2kb)	LOC110259488	-1794	1.54157
chr2	138090950	138091161	212	Promoter (<=1kb)	LOC100738540	268	1.30604
chr2	138121164	138121653	490	Promoter (<=1kb)	LECT2	-879	1.54179
chr2	139698128	139698659	532	Promoter (2-3kb)	KLHL3	2560	1.04043
chr2	140343831	140344172	342	Promoter (1-2kb)	KDM3B	-1973	1.51244
chr2	140463509	140463707	199	Promoter (2-3kb)	LOC106509575	2639	1.03065
chr2	140807538	140808312	775	Promoter (1-2kb)	LRRTM2	1701	1.19908
chr2	141092088	141092563	476	Promoter (1-2kb)	SIL1	-1935	1.68096
chr2	141482560	141483596	1037	Promoter (1-2kb)	CXXC5	1568	1.05518
chr2	141524022	141524869	848	Promoter (1-2kb)	LOC110259504	1265	1.03581
chr2	143010164	143010402	239	Promoter (2-3kb)	LOC110259519	-2495	1.39283
chr2	143036587	143036898	312	Promoter (2-3kb)	LOC100737660	2055	1.51022
chr2	143328221	143328522	302	Promoter (<=1kb)	ARAP3	-633	1.18071
chr2	144153678	144154075	398	Promoter (<=1kb)	FGF1	610	1.57064
chr2	144907675	144908092	418	Promoter (<=1kb)	LOC110259145	190	1.05375
chr2	145705827	145706361	535	Promoter (<=1kb)	KCTD16	312	1.15357
chr2	147233140	147233487	348	Promoter (1-2kb)	GRXCR2	-1348	2.08266
chr2	147290539	147291210	672	Promoter (<=1kb)	SH3RF2	217	1.22881
chr2	150293253	150293466	214	Promoter (1-2kb)	ABLIM3	-1912	1.08857
chr2	150680943	150681350	408	Promoter (2-3kb)	ARHGEF37	2011	1.12754
chr2	150826272	150826804	533	Promoter (<=1kb)	MIR378-1	407	1.22755
chr2	151284449	151284795	347	Promoter (2-3kb)	CAMK2A	2518	1.32601
chr2	151631795	151632203	409	Promoter (2-3kb)	MYOZ3	-2956	1.01648
chr2	151793917	151794524	608	Promoter (1-2kb)	LOC102166232	1165	1.36887
chr3	419694	420467	774	Promoter (1-2kb)	PRKAR1B	-1446	1.06854
chr3	1644722	1645943	1222	Promoter (<=1kb)	EIF3B	0	1.02466
chr3	1800187	1800666	480	Promoter (<=1kb)	LFNG	-253	1.0193
chr3	1825767	1826295	529	Promoter (1-2kb)	LOC110259834	-1431	1.00069
chr3	1853248	1854174	927	Promoter (<=1kb)	TTYH3	0	1.10576
chr3	2105764	2106454	691	Promoter (<=1kb)	GNA12	0	1.03886
chr3	3547904	3548602	699	Promoter (<=1kb)	LOC102159434	389	1.01186
chr3	3994918	3995120	203	Promoter (1-2kb)	TNRC18	1078	1.16583
chr3	4329066	4329973	908	Promoter (<=1kb)	RNF216	0	1.05264
chr3	4717990	4718429	440	Promoter (1-2kb)	KDELR2	1339	1.52775
chr3	5280810	5281573	764	Promoter (<=1kb)	LOC106509627	0	1.50911
chr3	5722168	5722366	199	Promoter (1-2kb)	NPTX2	1482	1.35553
chr3	6301713	6302028	316	Promoter (<=1kb)	ARPC1A	108	1.39111
chr3	6411979	6412949	971	Promoter (<=1kb)	LOC100522670	0	1.04971
chr3	6568882	6569613	732	Promoter (<=1kb)	ZSCAN25	0	1.27043
chr3	6614956	6615212	257	Promoter (2-3kb)	CYP3A22	-2044	1.76998
chr3	8467732	8468700	969	Promoter (<=1kb)	AGFG2	0	1.01742
chr3	8599995	8600595	601	Promoter (<=1kb)	GIGYF1	0	1.45296
chr3	8689064	8690194	1131	Promoter (<=1kb)	EPHB4	0	1.00455
chr3	8696048	8697297	1250	Promoter (<=1kb)	SLC12A9	0	1.11529
chr3	9320627	9320836	210	Promoter (2-3kb)	CUX1	2522	1.15771
chr3	9914517	9915690	1174	Promoter (<=1kb)	DTX2	0	1.01939
chr3	11438712	11439433	722	Promoter (1-2kb)	CLIP2	-1099	1.2698
chr3	13857243	13857554	312	Promoter (2-3kb)	LOC110260080	-2672	1.76056
chr3	17260012	17260590	579	Promoter (2-3kb)	ITGAM	-2482	1.04918
chr3	17329066	17329357	292	Promoter (2-3kb)	FUS	-2403	1.25718
chr3	17817510	17817777	268	Promoter (<=1kb)	LOC110259907	-140	1.01428
chr3	18047560	18047797	238	Promoter (<=1kb)	PRRT2	-817	1.06207
chr3	18166243	18167130	888	Promoter (<=1kb)	TMEM219	0	1.01734
chr3	18232762	18233101	340	Promoter (1-2kb)	FAM57B	-1346	1.01049
chr3	18251643	18252523	881	Promoter (1-2kb)	ALDOA	-1109	1.12769
chr3	18351087	18351285	199	Promoter (<=1kb)	SULT1A3	0	1.1275
chr3	18386206	18386485	280	Promoter (1-2kb)	SGF29	1442	1.23251
chr3	18546465	18547493	1029	Promoter (<=1kb)	ATP2A1	-500	1.05649
chr3	18733740	18734451	712	Promoter (<=1kb)	SBK1	-887	1.71228
chr3	19574111	19574445	335	Promoter (2-3kb)	IL4R	2112	1.0393
chr3	21467005	21468264	1260	Promoter (<=1kb)	ZKSCAN2	0	1.39783
chr3	22901772	22901970	199	Promoter (<=1kb)	SCNN1B	126	1.50735
chr3	25283519	25284030	512	Promoter (<=1kb)	ACSM3	0	1.19518
chr3	26010930	26011222	293	Promoter (2-3kb)	LOC110259914	2753	1.16473
chr3	26758684	26759119	436	Promoter (<=1kb)	ARL6IP1	-246	1.16483
chr3	27378596	27380147	1552	Promoter (<=1kb)	LOC110259921	0	1.12246
chr3	27409469	27410164	696	Promoter (<=1kb)	XYLT1	-901	1.41554
chr3	28602281	28602865	585	Promoter (1-2kb)	BFAR	-1761	1.09666
chr3	28811752	28813368	1617	Promoter (<=1kb)	LOC110259926	353	1.02454
chr3	28814549	28814833	285	Promoter (1-2kb)	LOC100738647	1923	1.08689
chr3	30362385	30363102	718	Promoter (<=1kb)	CPPED1	0	1.22666
chr3	31339170	31339598	429	Promoter (1-2kb)	ZC3H7A	-1133	1.31925
chr3	31878167	31878548	382	Promoter (<=1kb)	SOCS1	-595	1.34974
chr3	32217332	32217874	543	Promoter (<=1kb)	CIITA	957	1.35743
chr3	37642310	37642806	497	Promoter (<=1kb)	ZNF500	0	1.45998
chr3	37664577	37664965	389	Promoter (<=1kb)	ANKS3	395	1.05843
chr3	37843021	37844023	1003	Promoter (<=1kb)	HMOX2	432	1.24891
chr3	38753077	38754146	1070	Promoter (<=1kb)	CLUAP1	0	1.00396
chr3	38780019	38780502	484	Promoter (1-2kb)	NAA60	1418	1.67403
chr3	38912937	38914223	1287	Promoter (<=1kb)	ZNF263	0	1.10824
chr3	39103155	39103574	420	Promoter (<=1kb)	ZNF205	0	1.18278
chr3	39578529	39579387	859	Promoter (2-3kb)	NTN3	-2812	1.11534
chr3	39602829	39603575	747	Promoter (<=1kb)	CCNF	0	1.10667
chr3	39625424	39625773	350	Promoter (<=1kb)	LOC102160363	365	1.48326
chr3	39688536	39689789	1254	Promoter (<=1kb)	ABCA3	0	1.06533
chr3	39779394	39779871	478	Promoter (<=1kb)	BRICD5	-836	1.26681
chr3	39793787	39794273	487	Promoter (<=1kb)	CASKIN1	-127	1.03189
chr3	39947249	39947623	375	Promoter (<=1kb)	SLC9A3R2	461	1.08734
chr3	40007739	40008869	1131	Promoter (<=1kb)	RPL3L	0	1.01971
chr3	40307842	40308471	630	Promoter (<=1kb)	CRAMP1	0	1.16443
chr3	40694701	40695317	617	Promoter (<=1kb)	CACNA1H	-85	1.17554
chr3	40828857	40830500	1644	Promoter (<=1kb)	SOX8	0	1.13046
chr3	41138751	41139170	420	Promoter (<=1kb)	WFIKKN1	816	1.01928
chr3	42154610	42154912	303	Promoter (<=1kb)	OMD	120	1.10159
chr3	44825673	44826098	426	Promoter (<=1kb)	LOC106509733	-393	1.05763
chr3	44858304	44858987	684	Promoter (1-2kb)	LOC110259966	1059	1.23071
chr3	47337240	47337526	287	Promoter (2-3kb)	SH3RF3	2039	1.11701
chr3	49219500	49219860	361	Promoter (2-3kb)	NCK2	2414	1.16762
chr3	51490131	51490486	356	Promoter (2-3kb)	TMEM182	2198	1.05041
chr3	56171312	56172049	738	Promoter (<=1kb)	VWA3B	0	1.03007
chr3	56704491	56704741	251	Promoter (1-2kb)	FAM178B	1075	1.33909
chr3	56878991	56879879	889	Promoter (<=1kb)	LMAN2L	0	1.0036
chr3	57917994	57919521	1528	Promoter (<=1kb)	SMYD1	0	1.11553
chr3	58023184	58023578	395	Promoter (<=1kb)	CD8A	430	1.15877
chr3	59166172	59167339	1168	Promoter (<=1kb)	TMEM150A	0	1.04782
chr3	60114161	60114628	468	Promoter (<=1kb)	DNAH6	0	1.07683
chr3	68227868	68228227	360	Promoter (2-3kb)	HK2	2960	1.41185
chr3	68603644	68603898	255	Promoter (<=1kb)	RTKN	-122	1.00063
chr3	71237110	71238077	968	Promoter (<=1kb)	DYSF	0	1.19226
chr3	72221031	72222013	983	Promoter (1-2kb)	PCYOX1	1592	1.09529
chr3	75626410	75626777	368	Promoter (<=1kb)	LOC106509799	0	1.07415
chr3	76310369	76311370	1002	Promoter (1-2kb)	LOC102159649	-1021	1.46751
chr3	77477581	77477872	292	Promoter (<=1kb)	LGALSL	987	1.37896
chr3	78440374	78441480	1107	Promoter (<=1kb)	LOC110260001	-131	1.02111
chr3	79660257	79660627	371	Promoter (2-3kb)	LOC100521006	-2966	1.04893
chr3	92145145	92145559	415	Promoter (<=1kb)	STON1	0	1.24418
chr3	93620687	93621808	1122	Promoter (<=1kb)	MCFD2	0	1.11044
chr3	94011020	94011781	762	Promoter (<=1kb)	ATP6V1E2	-471	1.02129
chr3	95458851	95460679	1829	Promoter (<=1kb)	SIX2	0	1.04155
chr3	98154496	98154694	199	Promoter (1-2kb)	EML4	1181	1.06338
chr3	98266033	98266832	800	Promoter (1-2kb)	PKDCC	1707	1.22277
chr3	101683316	101683555	240	Promoter (<=1kb)	GALM	-495	1.18117
chr3	102009698	102009950	253	Promoter (<=1kb)	ATL2	853	1.01091
chr3	102195480	102196311	832	Promoter (<=1kb)	LOC100625479	0	1.10319
chr3	102560994	102561209	216	Promoter (1-2kb)	CDC42EP3	-1980	1.12125
chr3	106154235	106155051	817	Promoter (<=1kb)	RASGRP3	-629	1.70222
chr3	110840761	110841219	459	Promoter (<=1kb)	FOSL2	446	1.53843
chr3	112252792	112253239	448	Promoter (<=1kb)	DPYSL5	0	1.46168
chr3	112312834	112313596	763	Promoter (2-3kb)	LOC106509869	2393	1.36051
chr3	112359138	112359470	333	Promoter (<=1kb)	KCNK3	0	1.45035
chr3	113132737	113132957	221	Promoter (<=1kb)	ASXL2	-311	1.01824
chr3	113228497	113229640	1144	Promoter (<=1kb)	DTNB	0	1.21431
chr3	117248348	117248705	358	Promoter (1-2kb)	APOB	-1391	1.7174
chr3	118152241	118153453	1213	Promoter (<=1kb)	LAPTM4A	0	1.04457
chr3	119952801	119954103	1303	Promoter (<=1kb)	KCNS3	645	1.32168
chr3	120969593	120970485	893	Promoter (1-2kb)	FAM49A	1574	1.2686
chr3	121859108	121859545	438	Promoter (2-3kb)	DDX1	-2441	1.07271
chr3	122718665	122718977	313	Promoter (1-2kb)	FAM84A	1980	1.01595
chr3	124606172	124606745	574	Promoter (<=1kb)	LOC106509908	214	2.07406
chr3	125070973	125071986	1014	Promoter (1-2kb)	LOC110260056	1196	1.08482
chr3	125184246	125184891	646	Promoter (<=1kb)	GREB1	0	1.08783
chr3	126738354	126739717	1364	Promoter (<=1kb)	YWHAQ	0	1.16626
chr3	126808438	126809012	575	Promoter (<=1kb)	ADAM17	225	1.24194
chr3	127243403	127244060	658	Promoter (<=1kb)	MBOAT2	0	1.01682
chr3	132307830	132308383	554	Promoter (1-2kb)	PXDN	1248	1.0056
chr4	22775	22990	216	Promoter (<=1kb)	LOC110260419	-916	1.33852
chr4	626872	627181	310	Promoter (2-3kb)	OPLAH	-2720	1.19292
chr4	1235981	1236740	760	Promoter (<=1kb)	LOC100517712	0	1.04493
chr4	1461441	1461954	514	Promoter (<=1kb)	LOC110260198	0	1.13814
chr4	1655519	1655795	277	Promoter (2-3kb)	ADGRB1	2844	1.05315
chr4	2375211	2375460	250	Promoter (<=1kb)	PTP4A3	0	1.09058
chr4	2471882	2472222	341	Promoter (<=1kb)	SLC45A4	613	1.40082
chr4	2680786	2681171	386	Promoter (2-3kb)	PTK2	2700	1.16908
chr4	3560628	3560962	335	Promoter (1-2kb)	KCNK9	-1124	1.007
chr4	6952286	6952516	231	Promoter (<=1kb)	MIR30B	-278	1.03442
chr4	7757840	7758055	216	Promoter (1-2kb)	LOC102159040	1484	1.15015
chr4	9643626	9643990	365	Promoter (1-2kb)	ADCY8	-1408	1.01377
chr4	10185233	10185636	404	Promoter (2-3kb)	ASAP1	2544	1.28071
chr4	14823036	14823234	199	Promoter (2-3kb)	LOC106509966	2483	1.58348
chr4	16570831	16571253	423	Promoter (<=1kb)	LOC110260227	8	1.11043
chr4	18288583	18289267	685	Promoter (<=1kb)	SNTB1	0	1.18645
chr4	18418567	18419230	664	Promoter (<=1kb)	LOC106509981	-232	1.47312
chr4	19847537	19847849	313	Promoter (2-3kb)	TNFRSF11B	-2363	1.49579
chr4	21176470	21177303	834	Promoter (2-3kb)	LOC110260233	-2451	1.02415
chr4	29933049	29933467	419	Promoter (<=1kb)	ANGPT1	0	1.2522
chr4	32927533	32928014	482	Promoter (<=1kb)	DCSTAMP	171	1.24838
chr4	32936550	32936748	199	Promoter (<=1kb)	LOC100156960	-482	1.28858
chr4	37893997	37895194	1198	Promoter (<=1kb)	OSR2	0	1.14147
chr4	41455587	41456154	568	Promoter (<=1kb)	LOC106510019	333	1.27503
chr4	42305050	42305764	715	Promoter (1-2kb)	FSBP	1678	1.05339
chr4	42779903	42780293	391	Promoter (1-2kb)	PDP1	-1967	1.10473
chr4	42780699	42780925	227	Promoter (2-3kb)	LOC110260257	-2432	1.49183
chr4	42813436	42814009	574	Promoter (<=1kb)	LOC110260256	730	1.53799
chr4	48555627	48557346	1720	Promoter (<=1kb)	MMP16	0	1.14672
chr4	50324060	50324306	247	Promoter (1-2kb)	CPNE3	1497	1.60255
chr4	50476379	50476882	504	Promoter (2-3kb)	LOC102164107	2303	1.20408
chr4	55740383	55740676	294	Promoter (1-2kb)	ZNF704	1352	1.41186
chr4	61626216	61626735	520	Promoter (1-2kb)	JPH1	-1569	1.17792
chr4	61965512	61966237	726	Promoter (<=1kb)	TMEM70	0	1.00848
chr4	64409901	64410571	671	Promoter (<=1kb)	LOC110260277	36	1.16799
chr4	68778359	68778598	240	Promoter (<=1kb)	PDE7A	449	1.20111
chr4	70923053	70923327	275	Promoter (1-2kb)	YTHDF3	-1093	1.13932
chr4	71933169	71933683	515	Promoter (1-2kb)	ASPH	1385	1.03449
chr4	72880611	72880846	236	Promoter (1-2kb)	RAB2A	1337	1.55775
chr4	73956888	73957691	804	Promoter (2-3kb)	TOX	-2340	1.34283
chr4	74239473	74239789	317	Promoter (1-2kb)	NSMAF	1014	1.32691
chr4	74674882	74675653	772	Promoter (2-3kb)	FAM110B	2292	1.01247
chr4	75902734	75903974	1241	Promoter (<=1kb)	LYN	0	1.17077
chr4	77611611	77612012	402	Promoter (<=1kb)	RB1CC1	326	1.91171
chr4	79340471	79340967	497	Promoter (1-2kb)	LOC102162866	-1952	1.05923
chr4	80877170	80877897	728	Promoter (<=1kb)	METTL11B	0	1.09807
chr4	82125169	82126153	985	Promoter (<=1kb)	LOC110260299	-208	1.32798
chr4	82381039	82382192	1154	Promoter (1-2kb)	LOC106510102	1463	1.02338
chr4	83404581	83404966	386	Promoter (<=1kb)	RCSD1	-479	1.16195
chr4	85309546	85310553	1008	Promoter (<=1kb)	RXRG	831	2.32575
chr4	86169913	86170825	913	Promoter (<=1kb)	PBX1	0	1.0555
chr4	86919293	86919643	351	Promoter (<=1kb)	LOC106507442	0	1.51158
chr4	89402118	89402425	308	Promoter (<=1kb)	TSTD1	776	1.06559
chr4	90227670	90227901	232	Promoter (<=1kb)	DCAF8	0	1.32635
chr4	90285588	90285876	289	Promoter (1-2kb)	CASQ1	1389	1.00189
chr4	90414867	90415187	321	Promoter (2-3kb)	KCNJ9	-2441	1.29976
chr4	91015000	91015404	405	Promoter (1-2kb)	LOC100155243	1341	1.17347
chr4	93094413	93094901	489	Promoter (<=1kb)	ARHGEF11	-639	1.47148
chr4	93575727	93576046	320	Promoter (<=1kb)	LOC106510129	88	1.03337
chr4	93579569	93579881	313	Promoter (1-2kb)	MEF2D	-1682	1.16563
chr4	94048449	94048951	503	Promoter (<=1kb)	ARHGEF2	0	1.04885
chr4	94789763	94790114	352	Promoter (<=1kb)	ZBTB7B	833	1.37773
chr4	94863735	94863933	199	Promoter (<=1kb)	PMVK	-526	1.25408
chr4	95722834	95723397	564	Promoter (<=1kb)	CREB3L4	-26	1.18533
chr4	96011005	96011334	330	Promoter (<=1kb)	S100A13	-597	1.34876
chr4	96030047	96031831	1785	Promoter (<=1kb)	S100A16	0	1.92578
chr4	97176560	97177561	1002	Promoter (<=1kb)	TCHHL1	0	1.08847
chr4	97729942	97730328	387	Promoter (<=1kb)	CGN	0	1.19853
chr4	98079294	98079835	542	Promoter (2-3kb)	SCNM1	2539	1.08431
chr4	98469744	98470631	888	Promoter (<=1kb)	GOLPH3L	0	1.1098
chr4	100645710	100646339	630	Promoter (2-3kb)	LOC110260431	-2913	1.40964
chr4	103103757	103104048	292	Promoter (1-2kb)	LOC110260336	1781	1.23485
chr4	103159891	103160098	208	Promoter (2-3kb)	LOC110260469	2099	1.26406
chr4	105802618	105803106	489	Promoter (1-2kb)	CSDE1	-1406	1.25973
chr4	105871772	105872071	300	Promoter (2-3kb)	AMPD1	2801	1.00825
chr4	106787885	106788288	404	Promoter (<=1kb)	LOC110260436	288	1.28542
chr4	107723075	107725296	2222	Promoter (<=1kb)	PPM1J	0	1.0793
chr4	108650379	108651777	1399	Promoter (<=1kb)	FAM212B	0	1.03524
chr4	108695333	108695759	427	Promoter (<=1kb)	RAP1A	-106	1.37198
chr4	108884811	108885037	227	Promoter (1-2kb)	C4H1orf162	1061	1.22312
chr4	109099004	109099395	392	Promoter (<=1kb)	CHI3L2	0	1.0275
chr4	109492286	109492590	305	Promoter (2-3kb)	KCNA3	-2630	1.10977
chr4	110110204	110110553	350	Promoter (2-3kb)	AHCYL1	2241	1.01328
chr4	110433126	110433969	844	Promoter (<=1kb)	LOC110260348	0	2.17967
chr4	111726281	111726652	372	Promoter (<=1kb)	LOC106510207	-664	1.07791
chr4	114959513	114961263	1751	Promoter (<=1kb)	LOC110260361	0	1.33191
chr4	115176996	115177457	462	Promoter (2-3kb)	AMY2	2726	1.56807
chr4	118091620	118092098	479	Promoter (1-2kb)	MFSD14A	-1246	1.69835
chr4	118427498	118428575	1078	Promoter (<=1kb)	PALMD	0	1.06096
chr4	123203221	123203481	261	Promoter (<=1kb)	ABCA4	501	1.16187
chr4	123437839	123438249	411	Promoter (2-3kb)	BCAR3	-2322	1.01913
chr4	124241145	124241483	339	Promoter (2-3kb)	FAM69A	-2119	2.27164
chr4	126856918	126857177	260	Promoter (1-2kb)	LRRC8D	1815	1.66898
chr4	127356031	127356871	841	Promoter (<=1kb)	LOC100155195	0	1.15121
chr4	127408187	127409382	1196	Promoter (<=1kb)	GBP2	0	1.23689
chr4	127662601	127662892	292	Promoter (1-2kb)	PKN2	1950	1.13094
chr4	127760660	127760953	294	Promoter (<=1kb)	LOC110260442	0	1.20449
chr4	129091948	129092551	604	Promoter (1-2kb)	LOC110260394	1651	1.18315
chr4	130488363	130488708	346	Promoter (1-2kb)	DDAH1	-1219	1.33949
chr5	92880	93306	427	Promoter (<=1kb)	SHANK3	0	1.22024
chr5	205160	205443	284	Promoter (1-2kb)	KLHDC7B	-1209	1.92249
chr5	390333	390543	211	Promoter (<=1kb)	PLXNB2	0	1.18647
chr5	646520	646900	381	Promoter (<=1kb)	IL17REL	-202	1.4332
chr5	2909875	2910440	566	Promoter (<=1kb)	GRAMD4	653	1.39371
chr5	3432294	3432663	370	Promoter (2-3kb)	LOC110260611	2251	1.58246
chr5	4094499	4094822	324	Promoter (1-2kb)	FAM118A	-1088	1.03018
chr5	5011823	5012621	799	Promoter (1-2kb)	LOC110260615	-1896	1.01187
chr5	5166519	5167466	948	Promoter (<=1kb)	EFCAB6	0	1.41038
chr5	6540385	6541303	919	Promoter (1-2kb)	CYP2D25	1364	2.36701
chr5	7106156	7106825	670	Promoter (2-3kb)	LOC110260629	2363	1.0089
chr5	7111364	7111805	442	Promoter (1-2kb)	LOC110260631	1544	1.21971
chr5	7203307	7203653	347	Promoter (1-2kb)	LOC110260635	1744	1.48778
chr5	7904200	7904725	526	Promoter (2-3kb)	MKL1	-2689	1.02883
chr5	8158675	8159477	803	Promoter (1-2kb)	MIR7134	1710	1.35954
chr5	8200285	8201336	1052	Promoter (2-3kb)	TNRC6B	2840	1.02708
chr5	8216242	8216555	314	Promoter (1-2kb)	LOC102162470	-1697	1.23316
chr5	8444779	8445095	317	Promoter (<=1kb)	GRAP2	0	1.81695
chr5	8703309	8703565	257	Promoter (<=1kb)	CACNA1I	-575	1.15936
chr5	8993657	8994027	371	Promoter (2-3kb)	STEAP1	-2916	1.23285
chr5	9236382	9236958	577	Promoter (<=1kb)	DNAL4	0	1.18847
chr5	10038086	10038903	818	Promoter (<=1kb)	GCAT	0	1.33342
chr5	10236360	10236637	278	Promoter (1-2kb)	LGALS2	-1135	1.69549
chr5	10552842	10553512	671	Promoter (<=1kb)	RAC2	-474	1.06045
chr5	10583811	10584289	479	Promoter (1-2kb)	SSTR3	1997	1.06311
chr5	10953325	10953678	354	Promoter (<=1kb)	PVALB	0	1.74841
chr5	11264172	11264948	777	Promoter (<=1kb)	TXN2	0	1.14099
chr5	11798551	11799651	1101	Promoter (2-3kb)	RBFOX2	2654	1.16561
chr5	13068396	13069719	1324	Promoter (1-2kb)	BTBD11	1326	1.05318
chr5	13972827	13973668	842	Promoter (2-3kb)	TCP11L2	2018	1.14652
chr5	14117951	14118211	261	Promoter (2-3kb)	NUAK1	-2773	1.0644
chr5	14226752	14227347	596	Promoter (<=1kb)	LOC110260653	0	1.45679
chr5	14857400	14857686	287	Promoter (2-3kb)	ADCY6	-2091	1.01133
chr5	14976088	14976743	656	Promoter (1-2kb)	ARF3	1610	1.51601
chr5	15349839	15350124	286	Promoter (2-3kb)	SPATS2	2217	1.26895
chr5	15523599	15523862	264	Promoter (1-2kb)	MCRS1	1373	1.49123
chr5	15679635	15679911	277	Promoter (2-3kb)	TMBIM6	-2909	1.33578
chr5	16007768	16008973	1206	Promoter (<=1kb)	GPD1	0	1.04313
chr5	16009213	16009436	224	Promoter (<=1kb)	LOC102163508	-683	1.19827
chr5	17357209	17357455	247	Promoter (<=1kb)	GRASP	-170	1.22362
chr5	18338065	18338996	932	Promoter (<=1kb)	SPRYD3	0	1.0037
chr5	18446666	18448499	1834	Promoter (<=1kb)	RARG	0	1.02842
chr5	18565868	18566430	563	Promoter (<=1kb)	SP7	171	1.03777
chr5	18639301	18639514	214	Promoter (2-3kb)	AMHR2	-2698	1.33403
chr5	18676522	18676889	368	Promoter (2-3kb)	PCBP2	2328	1.54365
chr5	19208102	19208611	510	Promoter (<=1kb)	LOC102167757	438	1.1871
chr5	19221876	19222623	748	Promoter (<=1kb)	LOC106510294	0	1.17728
chr5	19230252	19230554	303	Promoter (<=1kb)	HOXC6	25	1.0282
chr5	19469223	19469690	468	Promoter (2-3kb)	CBX5	-2010	1.01005
chr5	19531349	19531561	213	Promoter (<=1kb)	MIR148B	359	1.08057
chr5	19761007	19761827	821	Promoter (1-2kb)	PPP1R1A	1454	1.06774
chr5	19800043	19801696	1654	Promoter (<=1kb)	LOC110260670	-467	1.6741
chr5	21123214	21124221	1008	Promoter (<=1kb)	METTL7B	0	1.21915
chr5	21148028	21148336	309	Promoter (2-3kb)	ITGA7	2539	1.15933
chr5	21869332	21869530	199	Promoter (<=1kb)	RBMS2	0	1.13954
chr5	22281999	22282239	241	Promoter (<=1kb)	LOC100512656	593	1.04167
chr5	22290817	22291533	717	Promoter (<=1kb)	LOC100626199	0	1.03327
chr5	23109732	23109930	199	Promoter (<=1kb)	AVIL	672	1.12404
chr5	23227613	23228378	766	Promoter (<=1kb)	ATP23	0	1.01269
chr5	27003378	27003891	514	Promoter (<=1kb)	USP15	386	1.18927
chr5	34469463	34469756	294	Promoter (1-2kb)	CNOT2	-1155	1.32488
chr5	35759229	35759501	273	Promoter (1-2kb)	RAB21	1956	1.14685
chr5	41765887	41766505	619	Promoter (1-2kb)	FGD4	-1431	1.11639
chr5	41820579	41820867	289	Promoter (1-2kb)	LOC102165844	1305	1.21481
chr5	46144050	46144378	329	Promoter (2-3kb)	C5H12orf71	-2194	1.03173
chr5	57780568	57780870	303	Promoter (<=1kb)	GUCY2C	84	1.15833
chr5	61082828	61083460	633	Promoter (1-2kb)	TP23	-1663	1.36193
chr5	63939239	63939505	267	Promoter (2-3kb)	LOC110260751	-2589	1.2057
chr5	63943310	63943952	643	Promoter (1-2kb)	PTMS	-1198	1.02258
chr5	64071336	64072081	746	Promoter (<=1kb)	CHD4	0	1.00822
chr5	64516921	64517694	774	Promoter (<=1kb)	VWF	0	1.15077
chr5	65975512	65976332	821	Promoter (<=1kb)	FGF6	0	1.17056
chr5	66853319	66853921	603	Promoter (<=1kb)	TSPAN11	0	1.16003
chr5	68628293	68628693	401	Promoter (1-2kb)	WNT5B	1135	1.21228
chr5	69514488	69514783	296	Promoter (1-2kb)	HDHD5	-1929	1.53992
chr5	69991265	69991604	340	Promoter (1-2kb)	MICAL3	1274	1.42235
chr5	71799607	71800613	1007	Promoter (<=1kb)	LRRK2	0	1.01946
chr5	73407906	73408779	874	Promoter (<=1kb)	GXYLT1	0	1.01289
chr5	73480145	73480554	410	Promoter (1-2kb)	YAF2	1173	1.12953
chr5	73730352	73730998	647	Promoter (<=1kb)	PRICKLE1	0	1.01686
chr5	77937990	77938286	297	Promoter (1-2kb)	LOC110260773	-1384	1.13077
chr5	80424700	80424898	199	Promoter (<=1kb)	GLT8D2	-719	1.26692
chr5	82340782	82341037	256	Promoter (2-3kb)	GNPTAB	2164	1.16997
chr5	82649451	82649827	377	Promoter (1-2kb)	MYBPC1	1232	1.03892
chr5	84246720	84247441	722	Promoter (1-2kb)	ANKS1B	1293	1.66034
chr5	85257733	85259141	1409	Promoter (<=1kb)	APAF1	0	1.00676
chr5	86731968	86732200	233	Promoter (1-2kb)	NEDD1	1312	2.35801
chr5	87639749	87640367	619	Promoter (<=1kb)	LOC102163647	156	2.11539
chr5	88424417	88424939	523	Promoter (<=1kb)	LOC102165817	527	1.20595
chr5	93150843	93151159	317	Promoter (1-2kb)	POC1B	1557	1.03714
chr5	93304385	93304719	335	Promoter (1-2kb)	DUSP6	1327	1.2671
chr5	93441886	93442893	1008	Promoter (<=1kb)	LOC106510439	203	1.48193
chr5	93559255	93559713	459	Promoter (2-3kb)	LOC100523905	-2935	1.12142
chr5	99356634	99356832	199	Promoter (1-2kb)	METTL25	1753	1.21907
chr5	100556132	100557235	1104	Promoter (<=1kb)	LIN7A	0	2.38929
chr5	103271392	103272042	651	Promoter (<=1kb)	NAV3	230	1.02305
chr6	649368	649573	206	Promoter (2-3kb)	CDH15	2563	1.23727
chr6	830863	831525	663	Promoter (<=1kb)	CBFA2T3	0	1.02886
chr6	1614447	1614799	353	Promoter (2-3kb)	LOC110260891	-2263	1.0099
chr6	1951711	1951948	238	Promoter (1-2kb)	FBXO31	1387	1.2508
chr6	3300185	3300519	335	Promoter (2-3kb)	GSE1	-2398	1.01489
chr6	3760123	3760489	367	Promoter (1-2kb)	KIAA0513	-1433	1.15062
chr6	6830754	6831174	421	Promoter (2-3kb)	LOC110260907	2584	1.00524
chr6	8531822	8533183	1362	Promoter (<=1kb)	LOC106510470	0	1.54448
chr6	12373040	12373659	620	Promoter (<=1kb)	BCAR1	-876	1.011
chr6	12547907	12548319	413	Promoter (<=1kb)	LDHD	0	1.16711
chr6	12589888	12590490	603	Promoter (1-2kb)	ZNRF1	1926	1.06325
chr6	12606036	12606854	819	Promoter (<=1kb)	LOC100736686	152	1.28033
chr6	13230682	13231195	514	Promoter (2-3kb)	LOC102164581	2534	1.10031
chr6	13434607	13434927	321	Promoter (1-2kb)	ST3GAL2	1467	1.34521
chr6	14862313	14862770	458	Promoter (2-3kb)	ZNF821	2709	1.64298
chr6	15938262	15938887	626	Promoter (2-3kb)	ZFHX3	2414	1.15882
chr6	17362529	17362966	438	Promoter (<=1kb)	NFAT5	-120	1.31697
chr6	17502778	17503644	867	Promoter (1-2kb)	LOC110260921	-1157	1.16993
chr6	17537060	17537701	642	Promoter (1-2kb)	LOC110261099	-1099	1.54762
chr6	17630584	17631205	622	Promoter (2-3kb)	TMED6	-2448	1.03223
chr6	19206762	19207857	1096	Promoter (<=1kb)	ARL2BP	0	1.05228
chr6	19893877	19894176	300	Promoter (2-3kb)	MMP15	2988	1.39206
chr6	20251524	20252110	587	Promoter (<=1kb)	NDRG4	0	1.10154
chr6	27205061	27205259	199	Promoter (2-3kb)	LOC110260931	-2091	1.38705
chr6	28196865	28197259	395	Promoter (<=1kb)	LOC102161584	-83	1.29527
chr6	28569326	28570022	697	Promoter (1-2kb)	LOC110260945	-1126	1.00438
chr6	28663236	28663505	270	Promoter (2-3kb)	NFATC3	-2953	1.21925
chr6	34571683	34571923	241	Promoter (<=1kb)	ADCY7	-819	1.07641
chr6	34950882	34951240	359	Promoter (1-2kb)	ZNF423	1818	1.74031
chr6	36192649	36193264	616	Promoter (<=1kb)	LOC102163610	0	1.83752
chr6	36348034	36349012	979	Promoter (<=1kb)	SIAH1	670	1.11635
chr6	41430269	41430526	258	Promoter (1-2kb)	TSHZ3	-1030	1.12921
chr6	43163405	43163744	340	Promoter (1-2kb)	CEBPG	-1158	1.20584
chr6	43815054	43816129	1076	Promoter (<=1kb)	LOC100623157	0	1.04065
chr6	43935323	43935541	219	Promoter (1-2kb)	KIAA0355	1545	1.0648
chr6	44536663	44537145	483	Promoter (<=1kb)	ZNF792	0	1.05406
chr6	44596897	44598439	1543	Promoter (<=1kb)	SCN1B	0	1.07372
chr6	44604545	44605087	543	Promoter (2-3kb)	HPN	-2989	1.33941
chr6	44663794	44664145	352	Promoter (<=1kb)	LGI4	0	1.08045
chr6	45737613	45738485	873	Promoter (<=1kb)	ZNF567	0	1.11531
chr6	46234534	46235873	1340	Promoter (<=1kb)	ZNF383	0	1.05334
chr6	46303630	46304595	966	Promoter (<=1kb)	ZNF527	0	1.23501
chr6	46613025	46614028	1004	Promoter (<=1kb)	LOC102164415	0	1.03078
chr6	47869303	47869950	648	Promoter (<=1kb)	PAK4	0	1.12846
chr6	48056448	48057005	558	Promoter (2-3kb)	PAF1	-2817	1.28143
chr6	48061661	48062275	615	Promoter (1-2kb)	ZFP36	-1457	1.2762
chr6	48066266	48066743	478	Promoter (2-3kb)	TRNAI-UAU-2	2444	1.21449
chr6	48088063	48088823	761	Promoter (<=1kb)	RPS16	0	1.00775
chr6	48184073	48184394	322	Promoter (<=1kb)	LOC100520248	934	1.80062
chr6	48585196	48585448	253	Promoter (2-3kb)	AKT2	2476	1.17997
chr6	48812968	48813550	583	Promoter (<=1kb)	SHKBP1	0	1.12944
chr6	48988496	48989791	1296	Promoter (<=1kb)	RAB4B	0	1.00725
chr6	49004679	49005328	650	Promoter (2-3kb)	EGLN2	2413	1.08234
chr6	49066343	49066653	311	Promoter (2-3kb)	CYP2A19	-2232	1.16926
chr6	49279132	49280468	1337	Promoter (<=1kb)	HNRNPUL1	0	1.02987
chr6	49482033	49482260	228	Promoter (2-3kb)	LOC100620675	-2865	1.09459
chr6	49791108	49791335	228	Promoter (<=1kb)	POU2F2	-602	1.26883
chr6	50569194	50570151	958	Promoter (<=1kb)	LOC102166702	0	1.03618
chr6	50766130	50766717	588	Promoter (<=1kb)	LOC102167899	0	1.08742
chr6	50892967	50893571	605	Promoter (<=1kb)	LOC110261000	0	1.01304
chr6	50943592	50944234	643	Promoter (<=1kb)	ZNF112	0	1.07818
chr6	51215698	51216125	428	Promoter (<=1kb)	CEACAM16	-960	1.26036
chr6	51589248	51590200	953	Promoter (<=1kb)	TRAPPC6A	0	1.03927
chr6	51711783	51711995	213	Promoter (<=1kb)	CKM	451	1.06337
chr6	52099698	52100308	611	Promoter (<=1kb)	SIX5	-240	1.03917
chr6	52475155	52475804	650	Promoter (<=1kb)	CCDC8	647	1.02399
chr6	52553673	52554576	904	Promoter (<=1kb)	DACT3	0	1.04823
chr6	52625645	52626081	437	Promoter (1-2kb)	FKRP	-1385	1.18814
chr6	52936307	52938270	1964	Promoter (<=1kb)	ZC3H4	445	1.0646
chr6	54081826	54082098	273	Promoter (<=1kb)	LOC110261360	-112	1.17206
chr6	54339740	54340023	284	Promoter (1-2kb)	HRC	1615	1.12637
chr6	54565937	54566446	510	Promoter (1-2kb)	RPL13A	1114	1.07181
chr6	54599280	54600138	859	Promoter (<=1kb)	RCN3	0	1.01383
chr6	54919479	54919686	208	Promoter (<=1kb)	IL4I1	-481	1.45255
chr6	55281074	55281422	349	Promoter (<=1kb)	MYBPC2	-569	1.12542
chr6	55541703	55542189	487	Promoter (2-3kb)	ACPT	2139	1.07163
chr6	56148257	56148621	365	Promoter (2-3kb)	CACNG6	2216	1.52101
chr6	56234492	56235341	850	Promoter (<=1kb)	PRKCG	342	1.02161
chr6	56956453	56957303	851	Promoter (2-3kb)	LOC110261366	-2246	2.08037
chr6	57257857	57259476	1620	Promoter (<=1kb)	LOC100624467	0	1.06702
chr6	58188917	58189749	833	Promoter (<=1kb)	LOC100625971	0	1.59972
chr6	59372986	59373194	209	Promoter (<=1kb)	TNNI3	-877	1.0517
chr6	59516364	59517461	1098	Promoter (<=1kb)	KMT5C	0	1.00892
chr6	59746487	59747129	643	Promoter (<=1kb)	ZNF581	293	1.09653
chr6	60457424	60458371	948	Promoter (<=1kb)	ZNF444	0	1.00294
chr6	61195587	61195932	346	Promoter (1-2kb)	ZIM2	-1881	1.02012
chr6	61273722	61274168	447	Promoter (<=1kb)	LOC100522375	0	1.22899
chr6	61740264	61740846	583	Promoter (<=1kb)	ZNF304	0	1.11049
chr6	61816298	61816999	702	Promoter (<=1kb)	LOC110261312	567	1.04257
chr6	62368595	62369604	1010	Promoter (<=1kb)	LOC100737142	171	1.01126
chr6	62569847	62570544	698	Promoter (<=1kb)	LOC100516085	201	1.06541
chr6	63969222	63970389	1168	Promoter (<=1kb)	CALML6	0	1.31359
chr6	64337607	64337843	237	Promoter (<=1kb)	PLCH2	0	2.26667
chr6	64408258	64408593	336	Promoter (<=1kb)	PANK4	-815	1.07313
chr6	65333594	65334370	777	Promoter (<=1kb)	C6H1orf174	0	1.03727
chr6	67629466	67630012	547	Promoter (<=1kb)	CAMTA1	851	1.3101
chr6	69256387	69256677	291	Promoter (2-3kb)	RERE	2178	1.13542
chr6	70205646	70206097	452	Promoter (2-3kb)	CTNNBIP1	2588	1.04367
chr6	70272548	70272751	204	Promoter (<=1kb)	NMNAT1	300	1.02734
chr6	71015064	71015309	246	Promoter (<=1kb)	CASZ1	0	1.29117
chr6	71173921	71174959	1039	Promoter (<=1kb)	LOC110261095	349	1.02929
chr6	72596879	72598257	1379	Promoter (<=1kb)	DHRS3	976	1.02798
chr6	74257922	74258148	227	Promoter (1-2kb)	KAZN	1519	1.0276
chr6	74787233	74787497	265	Promoter (2-3kb)	AGMAT	-2747	1.33511
chr6	74907384	74908144	761	Promoter (1-2kb)	SLC25A34	-1493	1.21444
chr6	75120820	75121352	533	Promoter (<=1kb)	ZBTB17	0	1.13771
chr6	76105768	76106310	543	Promoter (2-3kb)	ARHGEF10L	-2231	1.01497
chr6	77453340	77453775	436	Promoter (2-3kb)	IFFO2	2488	1.77189
chr6	77911007	77911207	201	Promoter (1-2kb)	CAPZB	1410	1.52995
chr6	78178674	78179648	975	Promoter (<=1kb)	TMCO4	0	1.1972
chr6	79960791	79961189	399	Promoter (2-3kb)	HSPG2	-2508	1.16949
chr6	79969893	79970713	821	Promoter (2-3kb)	LOC100517477	2655	1.08689
chr6	80034345	80036488	2144	Promoter (<=1kb)	CDC42	0	1.05427
chr6	80119905	80120543	639	Promoter (2-3kb)	WNT4	2819	1.06871
chr6	80417159	80417396	238	Promoter (2-3kb)	LOC102165262	2385	1.68171
chr6	80585913	80586370	458	Promoter (<=1kb)	C1QA	0	1.1695
chr6	80801664	80802514	851	Promoter (1-2kb)	LOC110261112	1952	1.0054
chr6	81300517	81300841	325	Promoter (2-3kb)	TCEA3	2902	1.04733
chr6	81720042	81720388	347	Promoter (2-3kb)	PNRC2	-2538	1.49471
chr6	83546274	83546527	254	Promoter (2-3kb)	PDIK1L	2535	1.09323
chr6	84045720	84046992	1273	Promoter (2-3kb)	ARID1A	-2737	1.126
chr6	84309826	84310134	309	Promoter (<=1kb)	FAM46B	823	1.02549
chr6	84347514	84347794	281	Promoter (<=1kb)	LOC106507624	4	1.09181
chr6	85566206	85566513	308	Promoter (<=1kb)	TRNAU1AP	-917	1.10708
chr6	85776161	85776502	342	Promoter (<=1kb)	OPRD1	585	1.18687
chr6	85840052	85840590	539	Promoter (1-2kb)	LOC106510640	1265	1.01842
chr6	87532696	87533035	340	Promoter (2-3kb)	SDC3	2654	1.10524
chr6	87998053	87998284	232	Promoter (2-3kb)	SERINC2	2322	1.60218
chr6	88349680	88350329	650	Promoter (<=1kb)	SPOCD1	-486	1.07275
chr6	88624569	88624976	408	Promoter (2-3kb)	KPNA6	2303	1.20712
chr6	88677022	88677741	720	Promoter (<=1kb)	CCDC28B	-425	1.26809
chr6	88721015	88721806	792	Promoter (<=1kb)	LCK	869	1.02993
chr6	88856097	88856514	418	Promoter (<=1kb)	ZBTB8B	0	1.75677
chr6	89024880	89025249	370	Promoter (1-2kb)	SYNC	1058	1.04297
chr6	91455437	91456410	974	Promoter (<=1kb)	ZMYM4	0	1.04043
chr6	91964359	91964783	425	Promoter (2-3kb)	CLSPN	2656	1.49137
chr6	93984849	93985568	720	Promoter (2-3kb)	FHL3	2297	1.0214
chr6	94029850	94030255	406	Promoter (1-2kb)	POU3F1	-1797	1.22353
chr6	94890866	94892213	1348	Promoter (<=1kb)	AKIRIN1	0	1.0137
chr6	94910389	94911296	908	Promoter (2-3kb)	NDUFS5	-2110	1.22855
chr6	95126275	95126490	216	Promoter (<=1kb)	LOC102162209	-481	1.59915
chr6	95496069	95497772	1704	Promoter (<=1kb)	NT5C1A	0	1.27296
chr6	95511018	95511318	301	Promoter (1-2kb)	HPCAL4	-1586	1.27438
chr6	96560985	96561367	383	Promoter (2-3kb)	LDLRAD4	2099	1.30571
chr6	106546523	106547016	494	Promoter (<=1kb)	GREB1L	641	2.33951
chr6	106997487	106998059	573	Promoter (<=1kb)	MIR133A-2	912	1.04513
chr6	110124316	110125145	830	Promoter (1-2kb)	ZNF521	-1396	1.01582
chr6	116323491	116323693	203	Promoter (1-2kb)	GAREM1	1110	1.00921
chr6	118819752	118820100	349	Promoter (1-2kb)	MAPRE2	1818	1.14318
chr6	119076423	119076963	541	Promoter (<=1kb)	LOC102163786	0	1.09619
chr6	119104637	119105676	1040	Promoter (<=1kb)	ZNF397	0	1.01665
chr6	123713967	123714321	355	Promoter (<=1kb)	LOC106507637	-90	1.02379
chr6	127959434	127960884	1451	Promoter (<=1kb)	HSBP1L1	0	1.19035
chr6	134845931	134846188	258	Promoter (<=1kb)	LOC106510698	0	1.35047
chr6	137530905	137531510	606	Promoter (2-3kb)	RABGGTB	2599	1.69593
chr6	144375471	144376231	761	Promoter (<=1kb)	LOC106509878	0	1.0102
chr6	145096209	145096919	711	Promoter (<=1kb)	LOC110261213	-76	1.06085
chr6	146191292	146191757	466	Promoter (<=1kb)	PDE4B	878	1.32326
chr6	147153788	147154103	316	Promoter (<=1kb)	DNAJC6	894	1.64355
chr6	147500012	147500548	537	Promoter (<=1kb)	JAK1	-611	1.51105
chr6	148009397	148009632	236	Promoter (1-2kb)	CACHD1	1284	1.3599
chr6	148886516	148887139	624	Promoter (<=1kb)	PGM1	920	1.20418
chr6	148935708	148936625	918	Promoter (1-2kb)	LOC100739716	1972	1.219
chr6	150613383	150613637	255	Promoter (1-2kb)	TM2D1	-1674	1.46451
chr6	151241357	151241732	376	Promoter (<=1kb)	LOC106507659	-345	1.12613
chr6	152432047	152432461	415	Promoter (<=1kb)	LOC100524940	0	1.52315
chr6	152506500	152506785	286	Promoter (<=1kb)	LOC100525112	0	1.1795
chr6	152709468	152709933	466	Promoter (<=1kb)	HOOK1	-46	1.84217
chr6	153882013	153882953	941	Promoter (<=1kb)	OMA1	0	1.05613
chr6	156104931	156105245	315	Promoter (1-2kb)	LOC110261407	-1426	1.01773
chr6	156124170	156125027	858	Promoter (2-3kb)	LOC102158676	2928	1.24282
chr6	156937469	156937673	205	Promoter (2-3kb)	LOC100512969	-2145	1.67518
chr6	158289152	158289386	235	Promoter (2-3kb)	LDLRAD1	-2917	1.02509
chr6	159326224	159327513	1290	Promoter (<=1kb)	ECHDC2	0	1.26144
chr6	162967049	162967537	489	Promoter (2-3kb)	BEND5	2873	1.07488
chr6	166329883	166330081	199	Promoter (<=1kb)	UROD	477	1.0147
chr6	166490237	166490817	581	Promoter (<=1kb)	PTCH2	-832	1.40958
chr6	166644872	166646226	1355	Promoter (<=1kb)	C6H1orf228	0	1.14226
chr6	166647349	166647680	332	Promoter (2-3kb)	TMEM53	2126	1.54742
chr6	167264720	167264949	230	Promoter (2-3kb)	SLC6A9	-2244	1.39712
chr6	167345657	167345980	324	Promoter (1-2kb)	IPO13	1823	1.12933
chr6	167364596	167365062	467	Promoter (<=1kb)	LOC100736638	209	3.04622
chr6	169008108	169008459	352	Promoter (<=1kb)	LOC110261250	977	1.01965
chr6	169731959	169732714	756	Promoter (1-2kb)	LOC110261251	1426	1.05659
chr6	169986663	169987166	504	Promoter (1-2kb)	LOC102166622	-1559	2.30473
chr6	170105413	170105689	277	Promoter (2-3kb)	LOC110261253	2064	1.07703
chr6	170190742	170191423	682	Promoter (<=1kb)	SLFNL1	857	1.28086
chr6	170429204	170429950	747	Promoter (<=1kb)	MIR30E	0	1.09182
chr6	170473383	170473595	213	Promoter (1-2kb)	NFYC	-1748	1.22888
chr6	170503789	170504127	339	Promoter (2-3kb)	RIMS3	-2265	1.02125
chr7	1455860	1456058	199	Promoter (<=1kb)	LOC110261649	0	1.01258
chr7	1637274	1637790	517	Promoter (1-2kb)	MYLK4	-1543	1.02176
chr7	2129470	2129967	498	Promoter (1-2kb)	SLC22A23	1809	1.05646
chr7	2496544	2497142	599	Promoter (<=1kb)	LOC106507192	100	1.0706
chr7	2503444	2504495	1052	Promoter (<=1kb)	LOC106504303	686	1.22725
chr7	4109720	4109973	254	Promoter (1-2kb)	LY86	1596	1.19898
chr7	4387660	4388750	1091	Promoter (<=1kb)	LOC110261769	-403	1.15263
chr7	7537481	7537737	257	Promoter (<=1kb)	MAK	341	1.16957
chr7	8517920	8519183	1264	Promoter (<=1kb)	HIVEP1	0	1.01635
chr7	8564083	8564818	736	Promoter (1-2kb)	LOC106507341	1158	1.73204
chr7	9778137	9778684	548	Promoter (<=1kb)	GFOD1	924	2.1053
chr7	10082714	10082959	246	Promoter (2-3kb)	MIR9837	-2338	1.42157
chr7	10368548	10369130	583	Promoter (1-2kb)	CD83	1786	1.61206
chr7	11374043	11374430	388	Promoter (<=1kb)	JARID2	735	1.35614
chr7	12188551	12188787	237	Promoter (2-3kb)	LOC106504328	2659	1.37555
chr7	12256356	12256778	423	Promoter (1-2kb)	GMPR	1963	1.36346
chr7	12356675	12356994	320	Promoter (1-2kb)	ATXN1	1226	1.06713
chr7	13978812	13979390	579	Promoter (<=1kb)	RNF144B	0	1.13858
chr7	20728925	20729380	456	Promoter (<=1kb)	LOC110261489	0	1.03797
chr7	20841928	20842878	951	Promoter (<=1kb)	LOC100156127	0	1.0902
chr7	20854890	20855402	513	Promoter (<=1kb)	HIST1H3E	0	1.05207
chr7	20857365	20858154	790	Promoter (<=1kb)	LOC100158121	203	1.00927
chr7	20862883	20864093	1211	Promoter (<=1kb)	LOC100156937	0	1.05292
chr7	20896539	20897074	536	Promoter (<=1kb)	LOC110261669	-709	1.12733
chr7	20953975	20954791	817	Promoter (<=1kb)	LOC106507685	0	1.08017
chr7	21236226	21237298	1073	Promoter (<=1kb)	LOC110261659	85	1.15685
chr7	21621477	21621804	328	Promoter (<=1kb)	LOC100511884	546	1.14165
chr7	21632312	21632626	315	Promoter (<=1kb)	LOC110261664	0	1.2267
chr7	22007214	22007586	373	Promoter (<=1kb)	ZNF389	0	1.11426
chr7	22577120	22578339	1220	Promoter (<=1kb)	GABBR1	0	1.08122
chr7	22614112	22614404	293	Promoter (2-3kb)	ZFP57	-2048	1.17585
chr7	22937867	22938599	733	Promoter (<=1kb)	SLA-3	0	1.2556
chr7	23163332	23163659	328	Promoter (2-3kb)	PPP1R10	2212	1.06552
chr7	23622165	23622995	831	Promoter (<=1kb)	SLA-8	0	1.17126
chr7	23797700	23798231	532	Promoter (1-2kb)	LY6G5C	-1733	1.11168
chr7	24083246	24083740	495	Promoter (2-3kb)	CYP21A2	-2398	1.85066
chr7	24226804	24227313	510	Promoter (<=1kb)	PBX2	0	1.08972
chr7	24872941	24873744	804	Promoter (<=1kb)	LOC110261499	725	1.21119
chr7	24914427	24914712	286	Promoter (<=1kb)	SLA-DRB1	-411	1.01103
chr7	24978848	24979162	315	Promoter (1-2kb)	SLA-DQB1	-1610	1.04474
chr7	25137753	25138283	531	Promoter (<=1kb)	SLA-DMA	0	1.46911
chr7	26710265	26710598	334	Promoter (2-3kb)	MLIP	2118	1.5175
chr7	27090713	27091003	291	Promoter (2-3kb)	KLHL31	2320	1.31435
chr7	29928160	29928782	623	Promoter (1-2kb)	C7H6orf125	1020	1.13328
chr7	29959331	29959679	349	Promoter (1-2kb)	IP6K3	1841	1.01074
chr7	30281204	30281557	354	Promoter (2-3kb)	GRM4	-2625	1.28056
chr7	30419204	30419561	358	Promoter (2-3kb)	NUDT3	2458	1.3131
chr7	30474308	30475393	1086	Promoter (1-2kb)	LOC110261506	1768	1.01066
chr7	30669730	30669930	201	Promoter (2-3kb)	C7H6orf106	-2615	2.35299
chr7	31031606	31032512	907	Promoter (<=1kb)	TCP11	771	1.15608
chr7	31581032	31581654	623	Promoter (1-2kb)	ARMC12	-1890	1.07345
chr7	32341098	32341385	288	Promoter (2-3kb)	LOC102161912	-2778	1.6435
chr7	32635072	32636203	1132	Promoter (<=1kb)	MTCH1	0	1.0944
chr7	32643851	32645385	1535	Promoter (2-3kb)	FGD2	-2875	1.05369
chr7	32931336	32932513	1178	Promoter (<=1kb)	RNF8	0	1.11335
chr7	33085423	33086153	731	Promoter (<=1kb)	CCDC167	0	1.05699
chr7	35210063	35210788	726	Promoter (<=1kb)	LOC110261517	207	1.09716
chr7	35287599	35287801	203	Promoter (1-2kb)	LOC110261516	-1198	1.08772
chr7	36345791	36346014	224	Promoter (1-2kb)	TSPO2	-1013	1.24655
chr7	36877906	36878223	318	Promoter (<=1kb)	TFEB	-172	1.10958
chr7	37178426	37178667	242	Promoter (<=1kb)	TAF8	-603	1.37318
chr7	37895636	37896568	933	Promoter (<=1kb)	BICRAL	84	1.12416
chr7	38014273	38015307	1035	Promoter (<=1kb)	CNPY3	0	1.06393
chr7	38082456	38083141	686	Promoter (<=1kb)	KLHDC3	240	1.33481
chr7	38087139	38087925	787	Promoter (<=1kb)	RRP36	0	1.27782
chr7	46931513	46931718	206	Promoter (1-2kb)	ELOVL5	1205	1.09935
chr7	49539334	49539539	206	Promoter (1-2kb)	ABHD17C	-1159	1.00278
chr7	53723056	53723391	336	Promoter (2-3kb)	SLC41A3	-2819	1.03554
chr7	55320295	55320592	298	Promoter (<=1kb)	LOC110261554	0	1.17806
chr7	55572293	55572631	339	Promoter (<=1kb)	ZNF710	0	2.2973
chr7	58530290	58531597	1308	Promoter (<=1kb)	PPCDC	0	1.01563
chr7	58663621	58664647	1027	Promoter (2-3kb)	MPI	2156	1.01755
chr7	59352541	59352780	240	Promoter (<=1kb)	ISLR	66	1.05015
chr7	59733006	59734471	1466	Promoter (<=1kb)	CD276	0	1.06749
chr7	61014470	61015032	563	Promoter (2-3kb)	PKM	-2161	1.0441
chr7	61029886	61031110	1225	Promoter (1-2kb)	GRAMD2A	-1673	1.01394
chr7	65842909	65843208	300	Promoter (<=1kb)	LOC110261683	881	1.05697
chr7	74544457	74544945	489	Promoter (1-2kb)	LOC102166701	-1512	1.07207
chr7	74847259	74847849	591	Promoter (<=1kb)	LOC100156469	0	1.03546
chr7	74929609	74929969	361	Promoter (<=1kb)	NFATC4	0	1.33929
chr7	74930111	74930398	288	Promoter (<=1kb)	LOC110261591	392	1.20255
chr7	74991842	74993024	1183	Promoter (<=1kb)	NOP9	0	1.07434
chr7	75021497	75022520	1024	Promoter (<=1kb)	RABGGTA	0	1.13915
chr7	75103631	75104795	1165	Promoter (<=1kb)	TSSK4	0	1.02029
chr7	75552341	75553122	782	Promoter (<=1kb)	THTPA	0	1.18069
chr7	75889950	75890858	909	Promoter (<=1kb)	SLC7A8	0	1.01596
chr7	76185461	76186184	724	Promoter (<=1kb)	MMP14	0	1.05572
chr7	77219369	77219986	618	Promoter (1-2kb)	LOC102166863	1407	1.19067
chr7	77645513	77645789	277	Promoter (2-3kb)	SALL2	-2385	1.65064
chr7	78469982	78470797	816	Promoter (<=1kb)	KLHL33	0	1.1454
chr7	80190151	80190421	271	Promoter (<=1kb)	SLC12A6	0	1.24483
chr7	83061483	83062493	1011	Promoter (1-2kb)	LOC110261756	1304	1.34145
chr7	85920615	85921022	408	Promoter (<=1kb)	RGMA	-502	1.03952
chr7	91363164	91363987	824	Promoter (<=1kb)	ARG2	0	1.08567
chr7	92349796	92350949	1154	Promoter (<=1kb)	LOC110261623	714	1.10042
chr7	92930706	92931052	347	Promoter (1-2kb)	GALNT16	1334	1.0176
chr7	93292704	93293013	310	Promoter (2-3kb)	SUSD6	2628	1.21932
chr7	94379979	94380944	966	Promoter (<=1kb)	MAP3K9	0	1.15259
chr7	95021357	95021751	395	Promoter (<=1kb)	SIPA1L1	0	1.13758
chr7	95894704	95895404	701	Promoter (<=1kb)	LOC106507096	-586	1.25103
chr7	96195573	96196371	799	Promoter (<=1kb)	DPF3	245	1.53071
chr7	96867739	96869225	1487	Promoter (<=1kb)	LOC110255331	0	1.05423
chr7	96984502	96985292	791	Promoter (<=1kb)	ACOT6	0	1.13938
chr7	96986729	96987069	341	Promoter (1-2kb)	LOC106507740	-1929	1.25365
chr7	97122641	97123472	832	Promoter (1-2kb)	ELMSAN1	1764	1.77517
chr7	98262022	98262270	249	Promoter (2-3kb)	ACYP1	-2104	1.47526
chr7	98577893	98578363	471	Promoter (2-3kb)	JDP2	2379	1.19434
chr7	98717234	98717973	740	Promoter (<=1kb)	FLVCR2	-346	1.12654
chr7	100127037	100127950	914	Promoter (<=1kb)	MIR9860	-258	1.10347
chr7	109685389	109685865	477	Promoter (2-3kb)	LOC100525233	-2730	1.46825
chr7	111293253	111293813	561	Promoter (<=1kb)	FOXN3	283	1.50911
chr7	120703058	120703589	532	Promoter (<=1kb)	EML1	0	1.05379
chr7	121192151	121192603	453	Promoter (<=1kb)	SLC25A29	0	1.01138
chr7	121196478	121197779	1302	Promoter (2-3kb)	MIR345-1	2758	1.00347
chr7	121711614	121712172	559	Promoter (<=1kb)	RTL1	-200	1.33733
chr8	413370	413568	199	Promoter (<=1kb)	RNF212	383	1.03852
chr8	1312467	1313334	868	Promoter (<=1kb)	ZFYVE28	0	1.02811
chr8	1807872	1808122	251	Promoter (1-2kb)	HTT	-1646	1.12812
chr8	4259916	4261013	1098	Promoter (2-3kb)	PPP2R2C	-2944	1.24714
chr8	4891108	4891409	302	Promoter (<=1kb)	EVC	0	1.02688
chr8	6038177	6038548	372	Promoter (1-2kb)	LOC110262054	1096	1.05915
chr8	11412195	11412393	199	Promoter (2-3kb)	TAPT1	2384	1.00196
chr8	12363931	12364870	940	Promoter (<=1kb)	LOC106504593	-576	1.44508
chr8	12549077	12550128	1052	Promoter (<=1kb)	QDPR	0	1.05668
chr8	12739215	12739467	253	Promoter (2-3kb)	FAM184B	2015	1.8471
chr8	19251814	19252511	698	Promoter (<=1kb)	ZCCHC4	0	1.19196
chr8	19650852	19651484	633	Promoter (1-2kb)	SEL1L3	-1068	1.04739
chr8	29193241	29193510	270	Promoter (2-3kb)	LOC106504618	2417	1.00729
chr8	30134713	30134942	230	Promoter (<=1kb)	TLR10	0	1.12213
chr8	32303698	32304124	427	Promoter (1-2kb)	APBB2	-1461	1.00349
chr8	32407786	32408199	414	Promoter (2-3kb)	LOC110262005	-2172	1.17823
chr8	32434884	32435082	199	Promoter (1-2kb)	LIMCH1	1849	1.18323
chr8	32616717	32617448	732	Promoter (<=1kb)	LOC110262081	0	1.16893
chr8	33375479	33375717	239	Promoter (1-2kb)	SHISA3	1846	1.20105
chr8	40440393	40440750	358	Promoter (<=1kb)	LNX1	0	1.0391
chr8	40938459	40938697	239	Promoter (<=1kb)	LOC100739256	41	1.5296
chr8	40968460	40968773	314	Promoter (1-2kb)	PDGFRA	1892	1.00236
chr8	41809953	41810162	210	Promoter (1-2kb)	LOC106510374	-1557	1.05263
chr8	45806076	45806450	375	Promoter (2-3kb)	PDGFC	2339	1.33104
chr8	48182766	48184191	1426	Promoter (<=1kb)	RAPGEF2	0	1.18469
chr8	53738697	53739533	837	Promoter (<=1kb)	LOC100519853	0	1.09384
chr8	55888446	55888920	475	Promoter (<=1kb)	HOPX	0	1.30064
chr8	62645839	62646178	340	Promoter (<=1kb)	TECRL	0	1.05633
chr8	63602381	63603305	925	Promoter (<=1kb)	EPHA5	669	1.16496
chr8	69831280	69831666	387	Promoter (<=1kb)	RASSF6	-10	1.11989
chr8	70898676	70899189	514	Promoter (1-2kb)	LOC106504698	-1037	1.57188
chr8	72540238	72540879	642	Promoter (2-3kb)	SOWAHB	2437	1.04432
chr8	72587123	72588871	1749	Promoter (<=1kb)	2022-09-11	0	1.06211
chr8	75445958	75446245	288	Promoter (1-2kb)	LOC100627016	-1187	2.47263
chr8	77482467	77483055	589	Promoter (<=1kb)	FAM160A1	-963	1.0524
chr8	77769132	77769478	347	Promoter (<=1kb)	SH3D19	0	1.14933
chr8	81022134	81022481	348	Promoter (<=1kb)	ARHGAP10	-517	1.01276
chr8	82967982	82968294	313	Promoter (2-3kb)	SMAD1	2493	1.03721
chr8	86087770	86090186	2417	Promoter (<=1kb)	RNF150	0	1.23307
chr8	87459140	87459440	301	Promoter (1-2kb)	LOC100739463	1944	1.12993
chr8	87693689	87694320	632	Promoter (<=1kb)	NDUFC1	-953	1.0713
chr8	96248093	96248886	794	Promoter (2-3kb)	JADE1	2721	1.05735
chr8	110792123	110792405	283	Promoter (2-3kb)	LOC110261985	-2630	1.02427
chr8	112326890	112327701	812	Promoter (2-3kb)	EGF	2311	1.11112
chr8	114003016	114003427	412	Promoter (2-3kb)	HADH	2083	1.1351
chr8	114073668	114074296	629	Promoter (1-2kb)	SGMS2	1943	1.09085
chr8	114861874	114862222	349	Promoter (<=1kb)	DKK2	0	1.10605
chr8	114870627	114870880	254	Promoter (1-2kb)	LOC110262177	1852	1.62686
chr8	116569437	116570701	1265	Promoter (<=1kb)	LOC110262179	0	1.11977
chr8	117996692	117997822	1131	Promoter (<=1kb)	SLC9B2	0	1.39033
chr8	118249874	118250099	226	Promoter (1-2kb)	MANBA	-1023	1.3006
chr8	119430735	119431356	622	Promoter (<=1kb)	PPP3CA	72	1.21481
chr8	120877918	120878194	277	Promoter (<=1kb)	TRMT10A	-873	1.01258
chr8	124610813	124611436	624	Promoter (<=1kb)	BMPR1B	136	1.1695
chr8	126043667	126044190	524	Promoter (1-2kb)	LOC110261990	1180	1.74873
chr8	131833224	131833697	474	Promoter (<=1kb)	AFF1	281	1.23131
chr8	132826620	132827361	742	Promoter (2-3kb)	ARHGAP24	2191	1.09184
chr8	132899713	132899993	281	Promoter (1-2kb)	LOC110261996	-1661	1.27153
chr8	132907296	132908009	714	Promoter (2-3kb)	LOC110261997	2978	1.30154
chr8	135576270	135576480	211	Promoter (<=1kb)	MIR9846	-60	1.10221
chr8	136070541	136071269	729	Promoter (<=1kb)	RASGEF1B	-90	1.43532
chr8	136502972	136503207	236	Promoter (1-2kb)	LOC106510559	1253	1.26991
chr8	137491365	137492276	912	Promoter (<=1kb)	C8H4orf22	0	1.08988
chr9	529333	530048	716	Promoter (<=1kb)	LOC110255347	516	1.4756
chr9	2046345	2047158	814	Promoter (1-2kb)	PPFIBP2	-1422	1.41899
chr9	2171844	2172207	364	Promoter (<=1kb)	OLFML1	0	1.05444
chr9	3016384	3016603	220	Promoter (1-2kb)	LOC110255361	-1889	1.27828
chr9	4877235	4877563	329	Promoter (2-3kb)	LOC110255364	-2936	1.64797
chr9	6624226	6624846	621	Promoter (2-3kb)	NUMA1	2001	1.01805
chr9	6785314	6786521	1208	Promoter (<=1kb)	FOLR2	0	1.15847
chr9	7672926	7673643	718	Promoter (<=1kb)	P2RY2	632	1.357
chr9	8375522	8376140	619	Promoter (<=1kb)	LOC110255396	454	1.07164
chr9	8665336	8665832	497	Promoter (1-2kb)	P4HA3	1931	2.01101
chr9	8795750	8796452	703	Promoter (<=1kb)	LOC106504800	0	1.75121
chr9	8807014	8807264	251	Promoter (1-2kb)	LOC110255398	1277	1.21375
chr9	10982242	10982501	260	Promoter (2-3kb)	ACER3	-2577	1.21997
chr9	11898161	11898434	274	Promoter (<=1kb)	PAK1	-383	1.31889
chr9	12479275	12480206	932	Promoter (<=1kb)	THRSP	0	1.43098
chr9	12700065	12701432	1368	Promoter (<=1kb)	LOC110255406	0	1.07897
chr9	19714685	19714895	211	Promoter (<=1kb)	SYTL2	-229	1.46421
chr9	20225357	20225923	567	Promoter (<=1kb)	CCDC81	723	1.14443
chr9	20386270	20386919	650	Promoter (1-2kb)	LOC102159627	-1052	1.0468
chr9	20741059	20741892	834	Promoter (<=1kb)	TMEM135	0	1.04231
chr9	21758694	21758901	208	Promoter (2-3kb)	CTSC	2895	1.0354
chr9	22774652	22774919	268	Promoter (<=1kb)	NOX4	933	1.07137
chr9	22903795	22904773	979	Promoter (<=1kb)	FOLH1B	0	1.21019
chr9	25942563	25942934	372	Promoter (<=1kb)	LOC106504851	-230	1.0653
chr9	26443492	26444305	814	Promoter (<=1kb)	PANX1	67	1.02176
chr9	29088381	29088994	614	Promoter (<=1kb)	LOC110255422	0	1.20596
chr9	35254296	35254663	368	Promoter (<=1kb)	LOC110262278	-814	2.03021
chr9	36524829	36526321	1493	Promoter (<=1kb)	ACAT1	0	1.1203
chr9	38164884	38165323	440	Promoter (1-2kb)	ZC3H12C	-1404	1.31753
chr9	38449570	38449772	203	Promoter (<=1kb)	LOC110262279	948	1.0278
chr9	39470494	39470908	415	Promoter (2-3kb)	LOC110255432	2496	1.82098
chr9	40987219	40987605	387	Promoter (1-2kb)	TTC12	-1276	2.48958
chr9	41405332	41406139	808	Promoter (1-2kb)	CLDN25	-1105	1.21959
chr9	41462804	41463070	267	Promoter (1-2kb)	USP28	1911	1.27004
chr9	41620670	41621017	348	Promoter (1-2kb)	LOC110255433	-1682	1.06382
chr9	41736039	41737021	983	Promoter (1-2kb)	LOC110255434	-1338	1.12305
chr9	44665214	44666181	968	Promoter (<=1kb)	BACE1	0	1.01009
chr9	45402723	45402954	232	Promoter (2-3kb)	TMPRSS4	2285	1.02224
chr9	45475437	45475755	319	Promoter (<=1kb)	SCN4B	0	1.01049
chr9	45732730	45733409	680	Promoter (1-2kb)	LOC110255438	-1524	1.34977
chr9	45962732	45962960	229	Promoter (2-3kb)	TREH	2412	1.0288
chr9	46132882	46133255	374	Promoter (<=1kb)	LOC110255440	946	2.35177
chr9	46167230	46167982	753	Promoter (1-2kb)	BCL9L	1147	1.3478
chr9	46585152	46585727	576	Promoter (<=1kb)	USP2	0	1.0226
chr9	48990339	48991039	701	Promoter (2-3kb)	MIR9804	-2287	1.498
chr9	49109034	49109322	289	Promoter (<=1kb)	MIR125B-1	192	1.06367
chr9	50023708	50023924	217	Promoter (1-2kb)	CLMP	1217	1.31211
chr9	52067787	52068073	287	Promoter (2-3kb)	ROBO3	2744	1.05031
chr9	53363700	53364325	626	Promoter (<=1kb)	SRPRA	712	1.07081
chr9	53473981	53475525	1545	Promoter (<=1kb)	ST3GAL4	-184	1.02764
chr9	56891274	56891975	702	Promoter (<=1kb)	ST14	-283	1.1532
chr9	57793490	57793688	199	Promoter (1-2kb)	LOC106504931	-1134	1.21066
chr9	57933423	57933906	484	Promoter (<=1kb)	LOC100518505	-775	1.0868
chr9	59730254	59730676	423	Promoter (2-3kb)	LOC110262226	-2361	1.19261
chr9	60520943	60521879	937	Promoter (<=1kb)	IGSF9B	0	1.03778
chr9	63861006	63861281	276	Promoter (<=1kb)	FMO1	0	1.3291
chr9	64520635	64520985	351	Promoter (1-2kb)	ZC3H11A	1569	1.14292
chr9	65152774	65153163	390	Promoter (1-2kb)	PIK3C2B	1680	1.00562
chr9	65912328	65912854	527	Promoter (2-3kb)	TMCC2	2152	1.04468
chr9	65999813	66000145	333	Promoter (1-2kb)	NUAK2	1520	1.21694
chr9	67204266	67204646	381	Promoter (2-3kb)	RASSF5	2690	1.14211
chr9	70335189	70335894	706	Promoter (<=1kb)	STEAP2	0	1.01529
chr9	72080111	72080462	352	Promoter (<=1kb)	LOC102158687	382	1.07543
chr9	75017101	75017884	784	Promoter (<=1kb)	PON3	58	1.00541
chr9	77335518	77335822	305	Promoter (<=1kb)	ASNS	468	1.18877
chr9	78551884	78552102	219	Promoter (1-2kb)	LOC102161282	-1345	1.22461
chr9	97814378	97814824	447	Promoter (<=1kb)	CACNA2D1	219	1.01063
chr9	99325135	99325457	323	Promoter (<=1kb)	SEMA3C	-141	1.39405
chr9	99754210	99754970	761	Promoter (<=1kb)	CD36	0	1.34122
chr9	101460134	101460458	325	Promoter (<=1kb)	MAGI2	-730	1.68586
chr9	102562290	102562550	261	Promoter (1-2kb)	PTPN12	1195	1.07445
chr9	106633804	106634746	943	Promoter (1-2kb)	LOC102163285	-1352	1.49952
chr9	113712736	113713618	883	Promoter (<=1kb)	LOC100513809	0	1.05613
chr9	113882393	113882841	449	Promoter (<=1kb)	MYBPH	0	1.13322
chr9	113895237	113895485	249	Promoter (<=1kb)	CHI3L1	-204	1.14042
chr9	116636221	116636583	363	Promoter (2-3kb)	GPR52	-2640	1.72326
chr9	116962752	116963091	340	Promoter (<=1kb)	RABGAP1L	-42	1.18694
chr9	119655626	119655893	268	Promoter (<=1kb)	LOC110255514	0	1.0374
chr9	123771345	123772147	803	Promoter (1-2kb)	TEDDM1	1063	1.68208
chr9	124048861	124049226	366	Promoter (<=1kb)	RGS8	-720	1.14982
chr9	128000303	128000599	297	Promoter (<=1kb)	PLA2G4A	0	1.08638
chr9	131067892	131068090	199	Promoter (1-2kb)	LOC102166869	-1642	1.23457
chr9	132688628	132688888	261	Promoter (<=1kb)	LOC110255536	867	1.20749
chr9	133189771	133190044	274	Promoter (1-2kb)	C9H1orf74	1900	1.0612
chr9	133212984	133213887	904	Promoter (<=1kb)	TRAF3IP3	314	1.00112
chr9	133257150	133257604	455	Promoter (<=1kb)	HSD11B1	0	1.02997
chr9	133287151	133288429	1279	Promoter (<=1kb)	G0S2	0	1.17876
chr9	135020810	135021388	579	Promoter (1-2kb)	MIR29C	1172	1.04102
chr9	135114511	135115279	769	Promoter (<=1kb)	LOC100514786	0	1.18784
chr9	136620113	136620662	550	Promoter (2-3kb)	GRB10	2468	1.02783
chrX	5911684	5911882	199	Promoter (<=1kb)	LOC106506885	759	2.07804
chrX	6067867	6068215	349	Promoter (1-2kb)	LOC100738824	-1204	1.28808
chrX	9504289	9505631	1343	Promoter (<=1kb)	LOC110257839	0	1.13032
chrX	9649012	9649744	733	Promoter (<=1kb)	LOC100511794	0	1.02141
chrX	11410340	11410563	224	Promoter (1-2kb)	MOSPD2	1150	1.22615
chrX	11866451	11866732	282	Promoter (<=1kb)	ASB11	984	1.03598
chrX	11889402	11889636	235	Promoter (2-3kb)	PIGA	-2883	1.58866
chrX	12223708	12225209	1502	Promoter (<=1kb)	LOC100621626	0	1.12839
chrX	12336101	12337002	902	Promoter (<=1kb)	LOC106506903	0	1.04551
chrX	12397481	12398428	948	Promoter (<=1kb)	AP1S2	0	1.01803
chrX	13229240	13230347	1108	Promoter (<=1kb)	TXLNG	0	1.04825
chrX	16448921	16450031	1111	Promoter (<=1kb)	EIF1AX	0	1.0827
chrX	16522643	16523302	660	Promoter (<=1kb)	RPS6KA3	0	1.3225
chrX	16636084	16636902	819	Promoter (2-3kb)	LOC110257765	2473	1.87928
chrX	20220870	20222555	1686	Promoter (<=1kb)	ZFX	0	1.16731
chrX	20519499	20519854	356	Promoter (1-2kb)	PDK3	1994	1.03546
chrX	29103960	29104211	252	Promoter (2-3kb)	DMD	-2194	1.16604
chrX	33066679	33067193	515	Promoter (2-3kb)	PRRG1	2180	1.90441
chrX	34295739	34296896	1158	Promoter (<=1kb)	RPGR	0	1.00259
chrX	34468098	34468634	537	Promoter (<=1kb)	LOC100511908	817	2.55055
chrX	36424054	36425533	1480	Promoter (<=1kb)	MED14	0	1.08556
chrX	36759708	36762053	2346	Promoter (<=1kb)	USP9X	0	1.21073
chrX	37079535	37080584	1050	Promoter (<=1kb)	NYX	0	1.01203
chrX	39143762	39144620	859	Promoter (<=1kb)	LOC106506951	0	1.09187
chrX	39953029	39954790	1762	Promoter (<=1kb)	KDM6A	0	1.08648
chrX	40940229	40940591	363	Promoter (2-3kb)	LOC102167122	2435	1.76231
chrX	41398472	41399429	958	Promoter (<=1kb)	SLC9A7	0	1.28199
chrX	41725460	41726482	1023	Promoter (<=1kb)	RGN	0	1.23076
chrX	41983596	41984784	1189	Promoter (<=1kb)	ZNF41	0	1.15349
chrX	42077883	42078868	986	Promoter (<=1kb)	ARAF	0	1.01163
chrX	42681870	42682902	1033	Promoter (<=1kb)	TBC1D25	0	1.07251
chrX	42797342	42798330	989	Promoter (<=1kb)	SUV39H1	0	1.04737
chrX	43070166	43070851	686	Promoter (<=1kb)	GRIPAP1	0	1.12092
chrX	43327228	43328542	1315	Promoter (<=1kb)	FOXP3	0	1.19672
chrX	45321919	45322688	770	Promoter (<=1kb)	MAGED1	0	1.21288
chrX	47376089	47376633	545	Promoter (1-2kb)	LOC100521650	-1161	1.01868
chrX	47841151	47841411	261	Promoter (2-3kb)	PFKFB1	2941	1.27772
chrX	48081402	48082190	789	Promoter (<=1kb)	MAGEH1	0	1.11795
chrX	50883076	50884054	979	Promoter (<=1kb)	ASB12	0	1.20754
chrX	51773007	51773955	949	Promoter (<=1kb)	LAS1L	0	1.05029
chrX	53608954	53609687	734	Promoter (<=1kb)	AR	0	1.15368
chrX	57151737	57151940	204	Promoter (<=1kb)	IL2RG	-495	1.04335
chrX	57365653	57365955	303	Promoter (2-3kb)	LOC100620825	-2146	1.25285
chrX	58012685	58013263	579	Promoter (<=1kb)	RTL5	0	1.13627
chrX	58450098	58450950	853	Promoter (<=1kb)	HDAC8	0	1.03602
chrX	58582389	58583467	1079	Promoter (<=1kb)	PHKA1	0	1.20253
chrX	59176328	59177467	1140	Promoter (<=1kb)	CHIC1	0	1.12988
chrX	59345828	59346645	818	Promoter (<=1kb)	LOC110257855	0	1.37682
chrX	59606671	59608032	1362	Promoter (<=1kb)	LOC102165633	598	1.31736
chrX	59747053	59748248	1196	Promoter (<=1kb)	SLC16A2	-437	2.00535
chrX	61800634	61801131	498	Promoter (<=1kb)	ATRX	834	1.52012
chrX	62228198	62229136	939	Promoter (<=1kb)	TAF9B	0	1.0138
chrX	67414324	67415546	1223	Promoter (<=1kb)	RPS6KA6	0	1.08646
chrX	71638937	71639181	245	Promoter (<=1kb)	LOC100510883	0	1.75856
chrX	82740923	82741814	892	Promoter (<=1kb)	TRMT2B	0	1.05195
chrX	83183958	83184263	306	Promoter (1-2kb)	LOC100520992	-1247	1.21557
chrX	83764695	83765996	1302	Promoter (<=1kb)	GPRASP1	0	1.31408
chrX	83898466	83898928	463	Promoter (2-3kb)	BHLHB9	2900	1.15593
chrX	84921968	84922711	744	Promoter (<=1kb)	LOC100739062	0	1.06815
chrX	87423755	87424154	400	Promoter (2-3kb)	MORC4	2841	2.33581
chrX	88403349	88404705	1357	Promoter (<=1kb)	NLRP12L	0	1.06362
chrX	89817992	89818663	672	Promoter (<=1kb)	ACSL4	0	1.08576
chrX	90169189	90169420	232	Promoter (2-3kb)	MIR652	2664	1.55122
chrX	92642244	92642640	397	Promoter (<=1kb)	AMOT	562	1.0224
chrX	95029970	95030216	247	Promoter (2-3kb)	LOC110257707	2154	1.10407
chrX	97736286	97736709	424	Promoter (<=1kb)	PGRMC1	884	1.28672
chrX	98104665	98107190	2526	Promoter (<=1kb)	2022-09-06	0	1.01753
chrX	98369525	98370286	762	Promoter (<=1kb)	ZBTB33	0	1.08573
chrX	98642396	98643579	1184	Promoter (<=1kb)	LOC106507022	0	1.06978
chrX	107352297	107352502	206	Promoter (1-2kb)	ENOX2	1078	1.54207
chrX	108050313	108050971	659	Promoter (<=1kb)	IGSF1	0	1.54365
chrX	108178764	108179835	1072	Promoter (<=1kb)	STK26	0	1.03577
chrX	109517182	109517454	273	Promoter (<=1kb)	LOC102164147	458	1.04298
chrX	109546587	109546957	371	Promoter (<=1kb)	LOC110257860	-341	1.05428
chrX	110157585	110157935	351	Promoter (1-2kb)	CCDC160	-1898	1.43898
chrX	110792600	110793329	730	Promoter (<=1kb)	LOC100736603	0	1.27868
chrX	110813498	110813989	492	Promoter (<=1kb)	LOC110257712	0	1.12667
chrX	111889361	111889993	633	Promoter (1-2kb)	ARHGEF6	1427	1.02515
chrX	118566550	118567028	479	Promoter (<=1kb)	LOC102157658	0	1.02514
chrX	122395703	122396066	364	Promoter (<=1kb)	MTMR1	935	1.03378
chrX	122517546	122518486	941	Promoter (<=1kb)	LOC110257812	0	1.30287
chrX	122528354	122529754	1401	Promoter (1-2kb)	CD99L2	1116	1.12657
chrX	123118617	123119310	694	Promoter (2-3kb)	CNGA2	2637	1.55192
chrX	124693193	124695088	1896	Promoter (<=1kb)	HCFC1	0	1.09827
chrX	124787999	124789630	1632	Promoter (<=1kb)	MECP2	0	1.0026
chrX	124867396	124867594	199	Promoter (2-3kb)	LOC110257704	-2702	1.06663
chrX	125280662	125281102	441	Promoter (<=1kb)	F8A1	0	1.26761
chrX	125536538	125536937	400	Promoter (<=1kb)	LOC100516587	-2	1.15798
chrX	125747367	125748100	734	Promoter (2-3kb)	SPRY3	2724	1.05805

## Sheet: up
Chromsome	start	end	width	annotation	geneId	distanceToTSS	log2FC
chr1	2601748	2602099	352	Promoter (<=1kb)	PRR18	969	-1.23978
chr1	5073238	5073899	662	Promoter (1-2kb)	LOC106508449	1110	-1.11757
chr1	21413608	21413881	274	Promoter (<=1kb)	ZC2HC1B	0	-1.83326
chr1	21429001	21429231	231	Promoter (1-2kb)	LTV1	1021	-1.29213
chr1	22801059	22801262	204	Promoter (<=1kb)	ADGRG6	29	-1.1866
chr1	29977615	29978092	478	Promoter (<=1kb)	TCF21	181	-1.67314
chr1	33032682	33032880	199	Promoter (<=1kb)	TMEM200A	227	-1.05138
chr1	37186369	37186568	200	Promoter (<=1kb)	NCOA7	422	-1.00402
chr1	37589353	37589551	199	Promoter (1-2kb)	LOC110256951	1619	-2.35618
chr1	39752276	39752741	466	Promoter (<=1kb)	CLVS2	0	-1.15047
chr1	43003995	43004293	299	Promoter (<=1kb)	FAM184A	0	-1.22282
chr1	43173495	43173695	201	Promoter (1-2kb)	MCM9	1589	-1.32962
chr1	44823266	44823673	408	Promoter (2-3kb)	RFX6	2047	-1.4772
chr1	50188817	50189036	220	Promoter (<=1kb)	LOC100525845	81	-1.90281
chr1	51784891	51785089	199	Promoter (<=1kb)	RIMS1	-51	-1.39264
chr1	82541805	82542115	311	Promoter (<=1kb)	SNAP91	0	-1.1951
chr1	84378481	84378852	372	Promoter (<=1kb)	RPL18	28	-1.72425
chr1	88597032	88597230	199	Promoter (<=1kb)	HTR1B	-280	-1.67436
chr1	92423437	92424133	697	Promoter (1-2kb)	EEF1A1	1486	-1.47112
chr1	108648938	108649136	199	Promoter (<=1kb)	CA12	-141	-1.35697
chr1	109064281	109064971	691	Promoter (2-3kb)	LOC102163170	-2936	-1.46807
chr1	121190642	121190948	307	Promoter (<=1kb)	LOC102160822	657	-1.85495
chr1	121505629	121505928	300	Promoter (<=1kb)	HDC	0	-1.07027
chr1	128831457	128831655	199	Promoter (2-3kb)	HAUS2	-2221	-1.41129
chr1	130473556	130473825	270	Promoter (<=1kb)	SPINT1	0	-1.3367
chr1	135692610	135692808	199	Promoter (<=1kb)	LOC102165617	-950	-1.18211
chr1	145812924	145814616	1693	Promoter (1-2kb)	CTDP1	-1251	-4.29574
chr1	147461763	147462424	662	Promoter (2-3kb)	GALR1	2121	-1.45249
chr1	150711764	150711962	199	Promoter (<=1kb)	NETO1	273	-1.23334
chr1	167520608	167520941	334	Promoter (2-3kb)	LOC100626276	-2710	-1.18092
chr1	179671705	179672239	535	Promoter (<=1kb)	NEMF	-480	-4.10395
chr1	180317265	180317503	239	Promoter (<=1kb)	ATL1	814	-1.02364
chr1	181955514	181956346	833	Promoter (2-3kb)	PTGDR	2001	-1.19233
chr1	186951668	186951866	199	Promoter (<=1kb)	SLC35F4	426	-2.25946
chr1	187670426	187670758	333	Promoter (<=1kb)	LOC110262272	68	-1.85271
chr1	191535754	191535957	204	Promoter (<=1kb)	NTRK3	15	-1.52674
chr1	203059196	203059968	773	Promoter (<=1kb)	SLC24A2	0	-1.02715
chr1	203699167	203699807	641	Promoter (<=1kb)	LOC100737553	24	-1.80974
chr1	221578324	221578860	537	Promoter (<=1kb)	LOC100155087	639	-1.01748
chr1	223810201	223810402	202	Promoter (<=1kb)	LOC110255683	651	-1.15509
chr1	224860827	224861048	222	Promoter (1-2kb)	LOC106509188	1806	-5.57895
chr1	236002959	236003267	309	Promoter (<=1kb)	LOC100626679	680	-1.41155
chr1	246764906	246765350	445	Promoter (2-3kb)	FSD1L	-2748	-1.53806
chr1	250402293	250402537	245	Promoter (<=1kb)	LOC102164626	948	-2.48193
chr1	255094805	255095054	250	Promoter (<=1kb)	WHRN	226	-1.0571
chr1	261172754	261173575	822	Promoter (<=1kb)	CNTRL	548	-1.07865
chr1	261654583	261655157	575	Promoter (2-3kb)	LOC110256217	-2705	-1.3798
chr1	265256662	265256860	199	Promoter (1-2kb)	ADGRD2	-1987	-2.00586
chr1	266315064	266315313	250	Promoter (2-3kb)	MAPKAP1	-2550	-1.1947
chr1	267205633	267205831	199	Promoter (1-2kb)	LMX1B	-1442	-2.3655
chr10	2963682	2964122	441	Promoter (<=1kb)	BRINP3	445	-1.91007
chr10	10192429	10192673	245	Promoter (1-2kb)	2022-03-01	1656	-1.66283
chr10	11053553	11054179	627	Promoter (<=1kb)	LOC100520091	0	-1.21593
chr10	19733406	19733628	223	Promoter (1-2kb)	CAPN8	-1300	-3.66826
chr10	23369637	23369968	332	Promoter (<=1kb)	GPR25	435	-1.03009
chr10	32089409	32089639	231	Promoter (<=1kb)	LOC106505133	-240	-3.90084
chr10	33669363	33669697	335	Promoter (<=1kb)	TMEM215	812	-1.45082
chr10	50490271	50490547	277	Promoter (2-3kb)	LOC110255698	-2798	-1.23868
chr10	53208989	53209213	225	Promoter (2-3kb)	LOC100521145	-2090	-2.29942
chr10	58075123	58075579	457	Promoter (2-3kb)	LOC110255709	-2865	-1.26682
chr10	59053135	59053528	394	Promoter (<=1kb)	LOC100510975	156	-1.26193
chr10	61494665	61494863	199	Promoter (1-2kb)	LOC110255591	-1937	-2.01327
chr10	61561264	61561484	221	Promoter (2-3kb)	LOC100514868	2657	-5.15046
chr10	69303494	69303718	225	Promoter (<=1kb)	LOC102163368	-928	-1.42357
chr11	939096	939294	199	Promoter (1-2kb)	LOC110255788	-1681	-1.18625
chr11	2238562	2238955	394	Promoter (<=1kb)	LOC110255792	220	-1.67016
chr11	4872121	4873260	1140	Promoter (<=1kb)	MTIF3	132	-1.00197
chr11	7196691	7197174	484	Promoter (2-3kb)	HMGB1	2349	-2.14118
chr11	9427209	9428162	954	Promoter (<=1kb)	KL	0	-1.00257
chr11	12727756	12728000	245	Promoter (<=1kb)	SMAD9	0	-1.7771
chr11	14152866	14153371	506	Promoter (1-2kb)	STOML3	-1505	-2.11002
chr11	16972522	16972746	225	Promoter (1-2kb)	DLEU7	1720	-1.68098
chr11	18543178	18543837	660	Promoter (<=1kb)	MLNR	274	-1.10313
chr11	22920184	22920970	787	Promoter (<=1kb)	LOC102167197	851	-1.10735
chr11	26131034	26131360	327	Promoter (2-3kb)	LOC100155738	2121	-1.44613
chr11	30513671	30513990	320	Promoter (<=1kb)	PCDH17	462	-1.35585
chr11	50730315	50730513	199	Promoter (2-3kb)	POU4F1	2113	-1.0275
chr11	51866965	51867613	649	Promoter (<=1kb)	LOC102162312	0	-1.21859
chr11	65298314	65298526	213	Promoter (2-3kb)	LOC106507943	-2494	-1.13573
chr11	65515301	65515617	317	Promoter (<=1kb)	HS6ST3	-563	-2.55637
chr11	76730579	76730777	199	Promoter (1-2kb)	LOC106505361	1625	-1.04114
chr12	1572376	1572574	199	Promoter (<=1kb)	AATK	-980	-1.1631
chr12	5362560	5362778	219	Promoter (1-2kb)	GALR2	1618	-1.13383
chr12	6214636	6214959	324	Promoter (2-3kb)	LOC100514979	2817	-1.06674
chr12	6353692	6353890	199	Promoter (<=1kb)	FADS6	0	-1.77424
chr12	6481901	6482290	390	Promoter (1-2kb)	SLC9A3R1	1249	-2.08864
chr12	12096099	12096297	199	Promoter (2-3kb)	LOC110255915	-2697	-3.11266
chr12	13391224	13391658	435	Promoter (<=1kb)	CACNG4	144	-1.00478
chr12	17289205	17289822	618	Promoter (<=1kb)	LOC102157474	0	-1.65222
chr12	17817327	17817762	436	Promoter (1-2kb)	RPRML	1148	-1.17633
chr12	18410251	18410576	326	Promoter (<=1kb)	C1QL1	60	-1.2035
chr12	21014545	21014743	199	Promoter (<=1kb)	LOC100737030	363	-2.91361
chr12	21024255	21024839	585	Promoter (<=1kb)	LOC100737113	0	-1.4256
chr12	22710271	22710500	230	Promoter (<=1kb)	NEUROD2	798	-1.02523
chr12	23435466	23435717	252	Promoter (<=1kb)	EPOP	78	-1.08404
chr12	23996549	23997027	479	Promoter (<=1kb)	TBX21	134	-1.21388
chr12	25699349	25699589	241	Promoter (<=1kb)	NGFR	0	-1.25153
chr12	26813800	26814013	214	Promoter (<=1kb)	EPN3	-268	-1.19816
chr12	31296131	31296329	199	Promoter (1-2kb)	STXBP4	1118	-1.67537
chr12	41727017	41727558	542	Promoter (<=1kb)	ASIC2	30	-2.77474
chr12	43461658	43461901	244	Promoter (<=1kb)	LOC110256060	-27	-1.17134
chr12	46644744	46644962	219	Promoter (<=1kb)	BHLHA9	-821	-2.45731
chr12	47347879	47348081	203	Promoter (<=1kb)	RPH3AL	931	-1.09682
chr12	48798049	48798342	294	Promoter (2-3kb)	LOC102165602	2051	-1.23335
chr12	50389071	50389345	275	Promoter (<=1kb)	SPNS3	98	-1.1708
chr12	52289020	52289225	206	Promoter (1-2kb)	ALOX15	1243	-1.60622
chr12	52730670	52730889	220	Promoter (1-2kb)	C12H17orf74	1669	-2.78004
chr12	53236545	53237290	746	Promoter (<=1kb)	GUCY2D	669	-1.21171
chr12	54855833	54856051	219	Promoter (2-3kb)	GAS7	-2569	-1.60699
chr12	58283324	58283544	221	Promoter (<=1kb)	LOC102160183	-609	-3.6715
chr12	58775427	58776144	718	Promoter (2-3kb)	TEKT3	-2027	-1.67861
chr12	59594305	59594548	244	Promoter (<=1kb)	SPECC1	446	-1.09504
chr13	26051937	26052228	292	Promoter (<=1kb)	VIPR1	744	-1.41542
chr13	26416122	26416320	199	Promoter (<=1kb)	FAM198A	485	-1.34988
chr13	26568291	26568646	356	Promoter (2-3kb)	LOC110256581	2484	-1.3052
chr13	27320353	27320625	273	Promoter (2-3kb)	LOC110256583	2430	-1.0557
chr13	29468237	29468816	580	Promoter (2-3kb)	RTP3	-2752	-1.1688
chr13	31804019	31804514	496	Promoter (1-2kb)	CCDC36	1056	-1.41172
chr13	33925328	33925526	199	Promoter (1-2kb)	GRM2	1025	-1.27384
chr13	34334760	34335266	507	Promoter (1-2kb)	ALAS1	1497	-6.16909
chr13	37353114	37353437	324	Promoter (<=1kb)	LOC102162847	-31	-1.56268
chr13	44481558	44481762	205	Promoter (<=1kb)	CADPS	0	-1.47188
chr13	54415233	54415444	212	Promoter (<=1kb)	LOC110256274	103	-2.62704
chr13	59903637	59904131	495	Promoter (<=1kb)	LOC110256277	673	-2.54335
chr13	63318382	63318580	199	Promoter (<=1kb)	GRM7	380	-1.15697
chr13	66165896	66166280	385	Promoter (1-2kb)	IL17RE	1404	-1.149
chr13	69984856	69985075	220	Promoter (<=1kb)	GRIP2	-750	-4.48004
chr13	73776632	73777053	422	Promoter (2-3kb)	ACKR4	2770	-1.1311
chr13	86284648	86284997	350	Promoter (<=1kb)	LOC100737402	0	-2.19064
chr13	89515383	89515599	217	Promoter (2-3kb)	LOC100158001	-2032	-1.31135
chr13	104460435	104460866	432	Promoter (<=1kb)	SLITRK3	0	-1.27766
chr13	118029171	118029507	337	Promoter (<=1kb)	PEX5L	0	-1.53393
chr13	120801111	120801309	199	Promoter (2-3kb)	LOC100155468	-2722	-1.17432
chr13	122297746	122298247	502	Promoter (1-2kb)	LOC110256575	-1682	-1.40893
chr13	122321728	122321944	217	Promoter (1-2kb)	LINC02054	1740	-1.19345
chr13	124138211	124138437	227	Promoter (1-2kb)	DGKG	-1282	-5.18061
chr13	125864784	125865310	527	Promoter (2-3kb)	LPP	2427	-1.59547
chr13	129502745	129502998	254	Promoter (<=1kb)	FGF12	893	-1.64491
chr13	132831966	132832182	217	Promoter (<=1kb)	DLG1	94	-2.23311
chr13	134673005	134673641	637	Promoter (<=1kb)	LOC110256409	0	-1.12524
chr13	146395418	146395770	353	Promoter (<=1kb)	SIDT1	0	-1.02447
chr13	147177489	147177720	232	Promoter (1-2kb)	LOC100156381	-1946	-3.03238
chr13	148085498	148085767	270	Promoter (1-2kb)	PLCXD2	1999	-1.64686
chr13	152862710	152863169	460	Promoter (<=1kb)	LOC100519871	0	-1.72903
chr13	163443130	163443369	240	Promoter (<=1kb)	EPHA6	0	-1.61011
chr13	182160630	182161249	620	Promoter (1-2kb)	LOC110256464	1071	-2.92591
chr13	204987881	204988079	199	Promoter (<=1kb)	LOC100518807	219	-1.41733
chr14	1940459	1940677	219	Promoter (2-3kb)	LOC106508052	2940	-2.00552
chr14	8996210	8996783	574	Promoter (<=1kb)	NEFL	117	-1.59389
chr14	9449389	9449606	218	Promoter (1-2kb)	GNRH1	-1868	-1.79072
chr14	11201183	11201381	199	Promoter (2-3kb)	CHRNA2	2953	-1.91093
chr14	14973865	14974504	640	Promoter (<=1kb)	LOC100623855	30	-1.12807
chr14	15716985	15717204	220	Promoter (1-2kb)	HPGD	-1057	-2.61019
chr14	23118228	23118444	217	Promoter (<=1kb)	GALNT9	0	-1.55137
chr14	29892269	29892467	199	Promoter (2-3kb)	OGFOD2	2629	-1.69771
chr14	30117595	30117833	239	Promoter (<=1kb)	HCAR2	581	-1.2592
chr14	34675811	34676116	306	Promoter (<=1kb)	KSR2	462	-1.55567
chr14	38449071	38449287	217	Promoter (2-3kb)	LHX5	2290	-5.90216
chr14	38560348	38560546	199	Promoter (<=1kb)	DTX1	643	-1.12212
chr14	40572257	40572598	342	Promoter (<=1kb)	CABP1	751	-1.82124
chr14	41738047	41738245	199	Promoter (1-2kb)	ACACB	1671	-1.33429
chr14	42158072	42158281	210	Promoter (<=1kb)	SELPLG	-413	-2.18353
chr14	43802621	43802881	261	Promoter (<=1kb)	SEZ6L	139	-1.46604
chr14	47692306	47692524	219	Promoter (2-3kb)	HSBP1P	2912	-1.74262
chr14	49628904	49629228	325	Promoter (1-2kb)	GGT1	1081	-2.0334
chr14	49637201	49637399	199	Promoter (<=1kb)	GGT5	-785	-1.61089
chr14	51719356	51719978	623	Promoter (<=1kb)	LOC110256816	387	-2.78969
chr14	51726733	51727137	405	Promoter (<=1kb)	LOC110256817	0	-1.45763
chr14	52362793	52363163	371	Promoter (<=1kb)	CHRM3	-321	-2.0198
chr14	57318012	57318210	199	Promoter (1-2kb)	KCNK1	1128	-1.05229
chr14	59301487	59301685	199	Promoter (1-2kb)	TRIM67	1559	-1.30799
chr14	61032556	61032772	217	Promoter (2-3kb)	LOC100738050	-2414	-1.92719
chr14	61452472	61453132	661	Promoter (1-2kb)	RASGEF1A	1913	-2.02793
chr14	65844604	65844900	297	Promoter (<=1kb)	LOC102161120	957	-1.5958
chr14	70103017	70103215	199	Promoter (1-2kb)	CTNNA3	-1167	-1.01046
chr14	72266803	72267149	347	Promoter (<=1kb)	LOC100154753	120	-1.33305
chr14	78379219	78379655	437	Promoter (1-2kb)	LOC110256685	-1435	-1.53485
chr14	83317247	83317715	469	Promoter (<=1kb)	NRG3	285	-2.06192
chr14	88507652	88508382	731	Promoter (1-2kb)	ZNF488	-1467	-1.4134
chr14	89752863	89753101	239	Promoter (1-2kb)	FAM170B	1821	-1.35082
chr14	90544927	90545125	199	Promoter (2-3kb)	MSMB	-2618	-1.55641
chr14	91169630	91169918	289	Promoter (<=1kb)	TMEM72	0	-1.29064
chr14	101213258	101213479	222	Promoter (1-2kb)	IFIT3	-1251	-2.9038
chr14	101423620	101423957	338	Promoter (2-3kb)	MIR107	-2791	-1.53152
chr14	101676876	101677373	498	Promoter (<=1kb)	LOC102166360	400	-3.24063
chr14	103411225	103411423	199	Promoter (<=1kb)	LOC102161122	463	-1.10469
chr14	104563805	104564035	231	Promoter (<=1kb)	CYP26A1	211	-1.2354
chr14	110465638	110465836	199	Promoter (1-2kb)	HPSE2	1700	-1.41436
chr14	110539530	110541037	1508	Promoter (<=1kb)	CNNM1	153	-1.27074
chr14	114228205	114228683	479	Promoter (<=1kb)	INA	207	-1.76527
chr14	114391874	114392081	208	Promoter (1-2kb)	LOC100157433	1764	-1.65252
chr14	114710906	114711207	302	Promoter (<=1kb)	SH3PXD2A	-276	-1.30777
chr14	115588321	115588519	199	Promoter (1-2kb)	SORCS3	1145	-1.86927
chr14	118008620	118009525	906	Promoter (<=1kb)	SORCS1	0	-1.19
chr14	124400504	124401618	1115	Promoter (<=1kb)	ADRB1	174	-2.07664
chr14	135100740	135100960	221	Promoter (1-2kb)	LOC102160213	-1709	-2.11996
chr14	141739157	141739377	221	Promoter (1-2kb)	SYCE1	-1327	-2.332
chr15	4139831	4140270	440	Promoter (<=1kb)	ORC4	55	-1.23749
chr15	17043348	17043595	248	Promoter (2-3kb)	LOC110257005	2742	-1.14968
chr15	19522878	19523076	199	Promoter (<=1kb)	LYPD1	-169	-1.13651
chr15	23470972	23471170	199	Promoter (<=1kb)	LOC100154782	368	-1.03882
chr15	36243013	36243553	541	Promoter (<=1kb)	CSMD1	209	-1.49479
chr15	38409184	38409403	220	Promoter (1-2kb)	GPM6A	1354	-4.88288
chr15	38708799	38709822	1024	Promoter (<=1kb)	LOC110257112	0	-1.10482
chr15	46794599	46794840	242	Promoter (<=1kb)	SORBS2	158	-1.33011
chr15	57258361	57258580	220	Promoter (2-3kb)	ARHGEF4	-2192	-3.47451
chr15	58772657	58772980	324	Promoter (1-2kb)	LOC106506243	1434	-2.683
chr15	60663078	60663364	287	Promoter (1-2kb)	LOC100519571	-1599	-2.19858
chr15	61440692	61441063	372	Promoter (<=1kb)	GALNT13	36	-3.68104
chr15	64241686	64242380	695	Promoter (<=1kb)	GALNT5	14	-1.04455
chr15	69555553	69555962	410	Promoter (<=1kb)	KCNH7	-409	-2.38114
chr15	72677180	72677572	393	Promoter (<=1kb)	SCN1A	507	-1.73992
chr15	73026100	73026365	266	Promoter (<=1kb)	SCN7A	291	-1.28037
chr15	78146490	78146826	337	Promoter (1-2kb)	METAP1D	-1629	-1.50307
chr15	78639807	78640291	485	Promoter (1-2kb)	LOC106508120	1408	-1.29936
chr15	78772861	78773059	199	Promoter (<=1kb)	LOC110256990	48	-1.62919
chr15	105420131	105420351	221	Promoter (2-3kb)	CDK15	2793	-2.91308
chr15	107938104	107938434	331	Promoter (<=1kb)	LOC110256967	149	-2.12909
chr15	109907880	109908078	199	Promoter (1-2kb)	FAM237A-2	-1688	-1.46378
chr15	111956007	111956206	200	Promoter (<=1kb)	LOC100522220	-583	-1.54334
chr15	120985329	120985530	202	Promoter (<=1kb)	CDK5R2	260	-1.49805
chr15	131674847	131675065	219	Promoter (<=1kb)	GPR55	-31	-2.56857
chr15	132995511	132996340	830	Promoter (<=1kb)	ECEL1	0	-1.25564
chr15	133376707	133376999	293	Promoter (<=1kb)	NGEF	747	-1.07043
chr15	133968788	133969134	347	Promoter (<=1kb)	UGT1A6	95	-1.77106
chr15	136989299	136990078	780	Promoter (<=1kb)	MIR7141	-13	-1.61765
chr15	137281685	137281952	268	Promoter (1-2kb)	LRRFIP1	-1310	-1.23607
chr15	137826768	137826987	220	Promoter (<=1kb)	PER2	-553	-1.36646
chr16	1520905	1521434	530	Promoter (<=1kb)	CTNND2	0	-1.18227
chr16	10384520	10384991	472	Promoter (<=1kb)	CDH12	922	-2.25826
chr16	17532097	17532595	499	Promoter (<=1kb)	CDH6	235	-1.0009
chr16	26343926	26344144	219	Promoter (2-3kb)	PLCXD3	2991	-3.54421
chr16	27683404	27683877	474	Promoter (2-3kb)	LOC110257336	2134	-1.95809
chr16	27835774	27836066	293	Promoter (<=1kb)	ZNF131	0	-1.03093
chr16	30285568	30285896	329	Promoter (1-2kb)	LOC106506480	1944	-1.75245
chr16	33778249	33778554	306	Promoter (1-2kb)	SNX18	1283	-1.20046
chr16	34388718	34388916	199	Promoter (1-2kb)	CCNO	1695	-1.65097
chr16	36470735	36471148	414	Promoter (<=1kb)	ACTBL2	628	-1.93165
chr16	43273665	43274011	347	Promoter (<=1kb)	FAM159B	77	-1.25926
chr16	59084241	59084466	226	Promoter (<=1kb)	TENM2	-91	-1.93246
chr16	64359501	64359736	236	Promoter (<=1kb)	EBF1	-137	-2.30001
chr16	65642899	65643437	539	Promoter (<=1kb)	SOX30	789	-1.50378
chr16	79258904	79259189	286	Promoter (<=1kb)	TERT	313	-1.32614
chr17	382665	382944	280	Promoter (<=1kb)	LOC100524963	401	-2.33308
chr17	10985287	10985642	356	Promoter (<=1kb)	ANK1	-158	-1.02202
chr17	16031408	16031606	199	Promoter (2-3kb)	LOC100627705	2708	-1.36923
chr17	18436100	18436327	228	Promoter (<=1kb)	LAMP5	804	-2.24206
chr17	18784454	18784652	199	Promoter (1-2kb)	PAK5	1212	-2.66694
chr17	22482565	22482791	227	Promoter (2-3kb)	NDUFAF5	2220	-1.78895
chr17	26450418	26451513	1096	Promoter (<=1kb)	OVOL2	194	-1.33824
chr17	27941284	27941505	222	Promoter (<=1kb)	RIN2	0	-2.20566
chr17	28379394	28379670	277	Promoter (<=1kb)	INSM1	0	-1.57736
chr17	29199701	29200158	458	Promoter (1-2kb)	NKX2-4	1140	-1.34184
chr17	30000694	30000910	217	Promoter (<=1kb)	FOXA2	0	-2.30487
chr17	30837511	30837761	251	Promoter (1-2kb)	ACSS1	2000	-1.56393
chr17	31488382	31488935	554	Promoter (1-2kb)	LOC100154020	1852	-3.12284
chr17	34459721	34459930	210	Promoter (<=1kb)	SLC52A3	414	-1.8227
chr17	34557156	34557354	199	Promoter (<=1kb)	SCRT2	-893	-1.19655
chr17	35209715	35209933	219	Promoter (<=1kb)	MIR7140	113	-3.5242
chr17	40284455	40284665	211	Promoter (2-3kb)	LOC110257355	2735	-1.00044
chr17	46134351	46135184	834	Promoter (<=1kb)	L3MBTL1	-383	-1.01513
chr17	46432834	46433088	255	Promoter (<=1kb)	TOX2	0	-1.30282
chr17	46688249	46688473	225	Promoter (1-2kb)	LOC106506689	1993	-1.04853
chr17	46814963	46815179	217	Promoter (1-2kb)	LOC102159476	1441	-2.2392
chr17	51188398	51188845	448	Promoter (1-2kb)	LOC106506037	1734	-2.42735
chr17	52546720	52546937	218	Promoter (1-2kb)	LOC106506717	-1606	-4.40176
chr17	54891978	54892192	215	Promoter (<=1kb)	LOC106504276	586	-1.0153
chr17	62063413	62063837	425	Promoter (1-2kb)	OGFR	-1646	-1.1711
chr18	6564896	6565383	488	Promoter (1-2kb)	LOC100519808	-1917	-1.56737
chr18	6758022	6758383	362	Promoter (<=1kb)	LOC110257587	-122	-1.75118
chr18	7446591	7446807	217	Promoter (<=1kb)	PRSS2	0	-2.32968
chr18	8367062	8367261	200	Promoter (1-2kb)	AGK	1047	-1.54119
chr18	11600348	11600602	255	Promoter (<=1kb)	LOC102166780	78	-1.62979
chr18	14481139	14481358	220	Promoter (2-3kb)	CALD1	-2572	-3.55389
chr18	14769002	14769221	220	Promoter (1-2kb)	LOC110257579	-1095	-3.53084
chr18	18485093	18485310	218	Promoter (2-3kb)	CPA1	-2994	-1.78421
chr18	18553408	18553798	391	Promoter (<=1kb)	CPA4	146	-1.39836
chr18	24984437	24984656	220	Promoter (1-2kb)	AASS	1665	-2.15816
chr18	25632623	25632821	199	Promoter (<=1kb)	WNT16	909	-1.27352
chr18	26623528	26624318	791	Promoter (<=1kb)	KCND2	0	-1.22657
chr18	28946341	28946745	405	Promoter (<=1kb)	WNT2	516	-1.31853
chr18	33179756	33180094	339	Promoter (1-2kb)	LOC100519118	1804	-1.30462
chr18	38636016	38636272	257	Promoter (<=1kb)	TBX20	412	-1.12914
chr18	43726413	43726769	357	Promoter (<=1kb)	TRIL	503	-1.01186
chr18	45397716	45398470	755	Promoter (1-2kb)	HOXA10	-1073	-1.99814
chr18	45407326	45407689	364	Promoter (2-3kb)	HOXA9	2732	-2.02173
chr18	45411923	45412229	307	Promoter (2-3kb)	LOC106506841	2459	-1.45757
chr18	46046107	46046305	199	Promoter (2-3kb)	LOC100521594	-2339	-1.8816
chr18	49038609	49038923	315	Promoter (2-3kb)	LOC110257628	-2889	-1.2197
chr18	50384533	50384819	287	Promoter (<=1kb)	NACAD	-297	-1.03399
chr18	50976901	50977099	199	Promoter (2-3kb)	GCK	-2068	-1.2282
chr2	332	1030	699	Promoter (<=1kb)	LOC110259202	-452	-1.22279
chr2	8221	8717	497	Promoter (<=1kb)	LOC110259201	296	-2.31065
chr2	109816	110034	219	Promoter (<=1kb)	IFITM5	-700	-1.66635
chr2	215623	215830	208	Promoter (<=1kb)	PKP3	0	-1.41653
chr2	436241	436461	221	Promoter (<=1kb)	EPS8L2	867	-2.93221
chr2	487323	487540	218	Promoter (2-3kb)	GATD1	-2714	-2.03971
chr2	3895835	3896136	302	Promoter (2-3kb)	LOC110259228	-2490	-1.78221
chr2	4358269	4358467	199	Promoter (1-2kb)	GAL	-1102	-1.28859
chr2	4908684	4909218	535	Promoter (<=1kb)	LOC102164445	0	-1.41796
chr2	5684931	5685150	220	Promoter (1-2kb)	SPTBN2	1517	-2.45784
chr2	5976573	5976771	199	Promoter (1-2kb)	MRPL11	-1699	-1.53597
chr2	10800698	10800896	199	Promoter (<=1kb)	SLC15A3	771	-1.14798
chr2	11811294	11811520	227	Promoter (1-2kb)	LOC100623507	-1478	-1.16863
chr2	14067933	14068181	249	Promoter (<=1kb)	LOC110259718	11	-1.32766
chr2	15227629	15227874	246	Promoter (<=1kb)	SPI1	0	-1.00802
chr2	16772617	16772884	268	Promoter (<=1kb)	CHST1	324	-1.70848
chr2	17228003	17228296	294	Promoter (<=1kb)	PRDM11	201	-1.04035
chr2	25514495	25514846	352	Promoter (<=1kb)	PAMR1	0	-1.20679
chr2	25604697	25605111	415	Promoter (<=1kb)	SLC1A2	805	-1.10692
chr2	31350482	31350700	219	Promoter (2-3kb)	LOC100519183	-2121	-2.32263
chr2	39704563	39704768	206	Promoter (<=1kb)	LOC106509396	-641	-1.25409
chr2	40082806	40083039	234	Promoter (<=1kb)	NAV2	195	-1.33785
chr2	40375828	40376104	277	Promoter (2-3kb)	MRGPRX2	2834	-2.30265
chr2	41668972	41669188	217	Promoter (1-2kb)	ABCC8	1998	-1.57529
chr2	44049485	44049703	219	Promoter (<=1kb)	CALCB	-834	-3.72911
chr2	45938963	45939182	220	Promoter (2-3kb)	ARNTL	2351	-2.86696
chr2	49814959	49815157	199	Promoter (<=1kb)	LOC110259303	0	-1.62429
chr2	49842880	49843102	223	Promoter (2-3kb)	LOC106509418	2534	-2.01556
chr2	58485018	58485216	199	Promoter (2-3kb)	GATAD2A	2593	-1.21817
chr2	59224852	59225050	199	Promoter (1-2kb)	TMEM59L	-1835	-1.38789
chr2	60568785	60568984	200	Promoter (1-2kb)	HAUS8	1210	-1.20127
chr2	62072777	62073297	521	Promoter (1-2kb)	CYP4F55	-1774	-1.97371
chr2	66718538	66718840	303	Promoter (<=1kb)	LOC100517213	243	-1.86526
chr2	74504371	74504569	199	Promoter (2-3kb)	SHD	2286	-1.66841
chr2	74846241	74846444	204	Promoter (<=1kb)	ZFR2	328	-1.58678
chr2	75195014	75195230	217	Promoter (2-3kb)	LOC102159087	-2695	-1.91545
chr2	76963601	76963799	199	Promoter (2-3kb)	ADAMTSL5	-2356	-1.49386
chr2	77357548	77357767	220	Promoter (1-2kb)	ARHGAP45	-1654	-2.16957
chr2	77911103	77911301	199	Promoter (1-2kb)	MIER2	-1465	-1.65367
chr2	79457060	79457295	236	Promoter (2-3kb)	LOC102159167	-2891	-1.91917
chr2	79466976	79467558	583	Promoter (<=1kb)	GRM6	77	-1.04552
chr2	82238373	82238615	243	Promoter (1-2kb)	LOC100513913	-1746	-1.88052
chr2	86086801	86087158	358	Promoter (<=1kb)	PDE8B	0	-1.30958
chr2	88779873	88780091	219	Promoter (<=1kb)	LOC110259409	0	-1.3818
chr2	90819034	90819253	220	Promoter (<=1kb)	LOC110259417	-922	-2.09392
chr2	91935272	91935614	343	Promoter (<=1kb)	HAPLN1	0	-1.63413
chr2	97591365	97591586	222	Promoter (1-2kb)	LOC102167126	-1626	-5.42805
chr2	119479404	119479722	319	Promoter (1-2kb)	CCDC112	1083	-2.17083
chr2	125606216	125606465	250	Promoter (<=1kb)	LOX	561	-1.426
chr2	132146023	132146280	258	Promoter (<=1kb)	ADAMTS19	757	-1.67897
chr2	140940808	140941007	200	Promoter (<=1kb)	MIR9820	665	-2.32666
chr2	142386085	142386552	468	Promoter (<=1kb)	DND1	855	-1.26548
chr2	142893058	142893256	199	Promoter (1-2kb)	LOC100737316	1695	-1.27835
chr2	142908507	142908742	236	Promoter (<=1kb)	LOC106504267	629	-1.57031
chr2	143050978	143051176	199	Promoter (1-2kb)	LOC100736974	-1685	-1.0947
chr2	148233395	148234576	1182	Promoter (<=1kb)	PPP2R2B	0	-1.55167
chr3	748731	749625	895	Promoter (<=1kb)	LOC102163231	368	-1.95567
chr3	4132675	4132891	217	Promoter (1-2kb)	FSCN1	-1282	-2.2255
chr3	4518473	4518698	226	Promoter (<=1kb)	LOC100520018	777	-2.72425
chr3	5581411	5581609	199	Promoter (<=1kb)	LOC110259847	716	-2.29548
chr3	5903609	5903807	199	Promoter (<=1kb)	TMEM130	92	-1.13286
chr3	7642398	7642628	231	Promoter (1-2kb)	LOC110259865	-1430	-1.58856
chr3	7669108	7669593	486	Promoter (2-3kb)	LOC102164141	2316	-1.08538
chr3	10654896	10655390	495	Promoter (<=1kb)	TRIM50	0	-1.53241
chr3	18121695	18121972	278	Promoter (<=1kb)	ASPHD1	780	-1.44922
chr3	23660980	23661178	199	Promoter (1-2kb)	OTOA	1770	-1.1334
chr3	37167646	37167870	225	Promoter (<=1kb)	LOC102164962	241	-2.9937
chr3	39155425	39156048	624	Promoter (<=1kb)	BICDL2	-956	-2.57547
chr3	39648222	39648552	331	Promoter (<=1kb)	LOC100622811	567	-1.56248
chr3	40002280	40002586	307	Promoter (1-2kb)	RNF151	-1498	-1.07827
chr3	42065643	42065867	225	Promoter (<=1kb)	CENPP	-621	-1.77461
chr3	49076119	49077214	1096	Promoter (<=1kb)	LOC106509743	0	-1.85386
chr3	49534994	49535237	244	Promoter (<=1kb)	GPR45	799	-1.82908
chr3	52918922	52919204	283	Promoter (<=1kb)	CREG2	447	-1.34704
chr3	54173063	54173426	364	Promoter (2-3kb)	AFF3	-2267	-1.04649
chr3	57968102	57968355	254	Promoter (<=1kb)	CD8B	-3	-1.92732
chr3	58023656	58023874	219	Promoter (<=1kb)	CD8A	902	-2.85161
chr3	59071186	59071461	276	Promoter (<=1kb)	GNLY	573	-1.70212
chr3	64670713	64670911	199	Promoter (<=1kb)	LOC110260137	-18	-2.23344
chr3	69121533	69121731	199	Promoter (<=1kb)	ACTG2	0	-1.85101
chr3	69201003	69201358	356	Promoter (1-2kb)	C3H2orf78	1047	-2.03588
chr3	70610799	70610997	199	Promoter (2-3kb)	LOC100739431	2871	-1.06264
chr3	71948691	71948904	214	Promoter (<=1kb)	TGFA	273	-1.50988
chr3	78905987	78906226	240	Promoter (2-3kb)	OTX1	-2942	-1.20925
chr3	79607123	79607581	459	Promoter (<=1kb)	LOC106508312	842	-1.59347
chr3	90489681	90489897	217	Promoter (<=1kb)	NRXN1	591	-1.7204
chr3	93073617	93073893	277	Promoter (1-2kb)	LOC100521660	1365	-1.14701
chr3	111824620	111824967	348	Promoter (1-2kb)	MPV17	1498	-1.32624
chr3	115225833	115226052	220	Promoter (1-2kb)	LOC110260048	-1887	-2.55139
chr3	117591722	117592162	441	Promoter (<=1kb)	GDF7	0	-1.65865
chr3	131400809	131401070	262	Promoter (1-2kb)	EIPR1	1020	-1.12681
chr4	11547020	11547218	199	Promoter (2-3kb)	LOC110260221	-2071	-1.46646
chr4	12811112	12811329	218	Promoter (1-2kb)	LOC106509954	-1142	-3.89823
chr4	18228847	18229417	571	Promoter (<=1kb)	LOC110260449	0	-2.18401
chr4	27642902	27643120	219	Promoter (2-3kb)	KCNV1	2035	-1.95816
chr4	29415775	29415973	199	Promoter (<=1kb)	RSPO2	1	-1.18075
chr4	38701859	38702128	270	Promoter (<=1kb)	ERICH5	0	-1.01137
chr4	40471953	40472562	610	Promoter (<=1kb)	GDF6	-453	-1.67918
chr4	65108663	65108884	222	Promoter (1-2kb)	NCOA2	1672	-1.0783
chr4	66636076	66636749	674	Promoter (<=1kb)	C4H8orf34	744	-1.00638
chr4	72256502	72256949	448	Promoter (<=1kb)	CLVS1	309	-1.37232
chr4	76382121	76383363	1243	Promoter (<=1kb)	XKR4	0	-1.46609
chr4	76545035	76545337	303	Promoter (2-3kb)	LOC102166699	2070	-1.64249
chr4	77539061	77539964	904	Promoter (<=1kb)	NPBWR1	727	-1.54982
chr4	78126236	78126554	319	Promoter (<=1kb)	LOC110255189	967	-1.01436
chr4	81400809	81401007	199	Promoter (2-3kb)	F5	-2266	-1.58106
chr4	84111788	84112556	769	Promoter (1-2kb)	MIR9825	1021	-1.01223
chr4	89040213	89040483	271	Promoter (2-3kb)	TRNAE-CUC-7	2477	-1.62872
chr4	89356922	89357240	319	Promoter (<=1kb)	NECTIN4	0	-1.10897
chr4	90544929	90545145	217	Promoter (<=1kb)	IGSF9	182	-2.87182
chr4	92098760	92099023	264	Promoter (2-3kb)	CD1D	2102	-1.71642
chr4	92791319	92791538	220	Promoter (<=1kb)	LOC100525572	116	-1.92749
chr4	93005329	93005683	355	Promoter (<=1kb)	ETV3L	70	-1.89847
chr4	93213023	93213221	199	Promoter (2-3kb)	LOC106510126	2819	-1.46652
chr4	94543265	94543486	222	Promoter (2-3kb)	LOC102165794	-2030	-3.605
chr4	94597274	94597493	220	Promoter (2-3kb)	GBA	-2578	-1.18752
chr4	95285407	95285665	259	Promoter (<=1kb)	TDRD10	-922	-1.10037
chr4	97270017	97270348	332	Promoter (<=1kb)	S100A10	937	-1.33901
chr4	98182437	98182675	239	Promoter (<=1kb)	C4H1orf56	658	-1.1705
chr4	99583829	99584129	301	Promoter (1-2kb)	CD160	1679	-1.03858
chr4	100929935	100930214	280	Promoter (1-2kb)	LOC106508402	-1721	-1.54963
chr4	110005610	110005808	199	Promoter (1-2kb)	UBL4B	1627	-1.09956
chr4	112080182	112080938	757	Promoter (1-2kb)	LOC110260360	-1854	-1.10423
chr4	126806145	126806363	219	Promoter (2-3kb)	LRRC8D	2332	-1.97451
chr4	129591591	129591789	199	Promoter (1-2kb)	CLCA4	1334	-1.15204
chr5	8354187	8354385	199	Promoter (<=1kb)	FAM83F	353	-1.4835
chr5	10024571	10025078	508	Promoter (2-3kb)	GALR3	2093	-1.08514
chr5	10554390	10554633	244	Promoter (<=1kb)	RAC2	0	-1.03704
chr5	13754099	13754297	199	Promoter (<=1kb)	RFX4	-160	-1.19203
chr5	14948765	14948963	199	Promoter (<=1kb)	CCDC65	-901	-1.5076
chr5	15010589	15011035	447	Promoter (<=1kb)	WNT1	0	-1.00107
chr5	15028861	15029126	266	Promoter (<=1kb)	DDN	509	-1.62172
chr5	15285482	15285854	373	Promoter (2-3kb)	PRPH	2081	-1.07847
chr5	17359261	17359479	219	Promoter (1-2kb)	GRASP	1636	-1.6486
chr5	17584974	17585193	220	Promoter (<=1kb)	LOC100621639	0	-1.60024
chr5	18179776	18180334	559	Promoter (<=1kb)	KRT8	0	-3.33242
chr5	18219235	18219571	337	Promoter (1-2kb)	KRT18	1549	-4.15465
chr5	26891915	26892435	521	Promoter (1-2kb)	FAM19A2	1073	-1.16682
chr5	33783633	33783849	217	Promoter (1-2kb)	FRS2	-1983	-1.83718
chr5	33880220	33880520	301	Promoter (<=1kb)	LRRC10	174	-1.1878
chr5	34560665	34560918	254	Promoter (1-2kb)	KCNMB4	-1072	-1.42178
chr5	49591073	49591273	201	Promoter (<=1kb)	SOX5	-72	-2.84996
chr5	57262924	57263229	306	Promoter (<=1kb)	PTPRO	166	-2.52075
chr5	64660011	64660217	207	Promoter (<=1kb)	ANO2	0	-1.69897
chr5	65928597	65928814	218	Promoter (<=1kb)	LOC102166265	831	-2.26663
chr5	77461596	77461815	220	Promoter (2-3kb)	SLC38A4	-2532	-5.8224
chr5	78561461	78562616	1156	Promoter (<=1kb)	CCDC184	289	-1.615
chr5	83489217	83489425	209	Promoter (<=1kb)	ANO4	98	-1.06328
chr5	89055687	89056322	636	Promoter (<=1kb)	PLXNC1	0	-1.18816
chr5	90565433	90565650	218	Promoter (<=1kb)	LOC110260822	526	-2.22082
chr5	99820053	99820284	232	Promoter (<=1kb)	PPFIA2	0	-1.41401
chr5	102393454	102394158	705	Promoter (<=1kb)	SYT1	152	-1.05888
chr6	247871	248176	306	Promoter (1-2kb)	SPIRE2	-1762	-1.41818
chr6	2032607	2032826	220	Promoter (2-3kb)	LOC100511081	2915	-3.42704
chr6	4988448	4988701	254	Promoter (<=1kb)	LOC106510463	946	-1.23393
chr6	10120361	10120603	243	Promoter (<=1kb)	VAT1L	0	-2.04155
chr6	10717324	10717624	301	Promoter (<=1kb)	SYCE1L	-552	-1.59732
chr6	12958259	12958525	267	Promoter (<=1kb)	RFWD3	202	-1.27786
chr6	19829530	19829749	220	Promoter (<=1kb)	LOC100514289	27	-2.08576
chr6	19862650	19862965	316	Promoter (2-3kb)	CNGB1	2865	-1.81672
chr6	20054689	20054907	219	Promoter (2-3kb)	CCDC113	2008	-2.13584
chr6	20220312	20220675	364	Promoter (2-3kb)	NDRG4	-2201	-2.01733
chr6	28487329	28487532	204	Promoter (1-2kb)	EDC4	-1895	-1.22335
chr6	28610296	28610629	334	Promoter (1-2kb)	LOC106507566	1740	-1.0728
chr6	30204831	30205187	357	Promoter (<=1kb)	IRX6	-244	-1.58851
chr6	34677577	34677776	200	Promoter (<=1kb)	LOC110261351	-202	-2.4837
chr6	49031177	49031409	233	Promoter (<=1kb)	LOC100523190	798	-1.22996
chr6	49062399	49062717	319	Promoter (<=1kb)	LOC110260991	0	-1.33539
chr6	52370818	52371042	225	Promoter (2-3kb)	LOC100513542	-2224	-1.03494
chr6	53720472	53720670	199	Promoter (1-2kb)	ZNF114	1424	-2.39886
chr6	59677790	59678128	339	Promoter (<=1kb)	LOC100621492	0	-1.1925
chr6	60465417	60465645	229	Promoter (1-2kb)	ZNF444	1884	-1.15034
chr6	61876656	61876910	255	Promoter (1-2kb)	LOC110261328	1303	-3.95679
chr6	70046968	70047166	199	Promoter (<=1kb)	PIK3CD	-936	-1.06276
chr6	73938576	73938988	413	Promoter (1-2kb)	KAZN	1291	-1.05144
chr6	75755202	75755426	225	Promoter (<=1kb)	PADI2	484	-2.78471
chr6	78077816	78078295	480	Promoter (<=1kb)	HTR6	458	-1.28965
chr6	80651349	80651573	225	Promoter (<=1kb)	EPHB2	639	-1.30631
chr6	83486099	83486966	868	Promoter (1-2kb)	SLC30A2	-1223	-1.83473
chr6	83596394	83596610	217	Promoter (1-2kb)	CNKSR1	-1753	-2.50557
chr6	83861019	83861340	322	Promoter (2-3kb)	HMGN2	2846	-3.02585
chr6	84608944	84609276	333	Promoter (<=1kb)	GPR3	-831	-1.65161
chr6	91184541	91184843	303	Promoter (<=1kb)	DLGAP3	-395	-2.31157
chr6	91764322	91764553	232	Promoter (<=1kb)	TFAP2E	-189	-1.61432
chr6	92271271	92271497	227	Promoter (<=1kb)	COL8A2	549	-1.80844
chr6	93689963	93690161	199	Promoter (<=1kb)	RSPO1	167	-1.98379
chr6	95350662	95350944	283	Promoter (<=1kb)	LOC102162296	587	-1.17949
chr6	95598801	95599063	263	Promoter (<=1kb)	BMP8B	89	-1.19815
chr6	101210797	101210995	199	Promoter (<=1kb)	LOC102164613	396	-1.03931
chr6	107284396	107284848	453	Promoter (<=1kb)	GATA6	69	-1.28003
chr6	110592343	110592541	199	Promoter (<=1kb)	LOC110261185	184	-1.02482
chr6	116610372	116610665	294	Promoter (<=1kb)	LOC110261190	0	-1.78598
chr6	118085594	118086011	418	Promoter (<=1kb)	NOL4	0	-1.31888
chr6	120472104	120472950	847	Promoter (<=1kb)	LOC106510694	0	-2.51922
chr6	121380816	121381047	232	Promoter (<=1kb)	CELF4	5	-2.96683
chr6	136390281	136391038	758	Promoter (<=1kb)	ST6GALNAC5	0	-1.29787
chr6	146719982	146720457	476	Promoter (<=1kb)	PDE4B	0	-1.32181
chr6	150090763	150091139	377	Promoter (<=1kb)	LOC110261219	0	-1.79468
chr6	159512821	159513082	262	Promoter (<=1kb)	SELRC1	959	-4.50806
chr6	164132349	164132786	438	Promoter (<=1kb)	FOXE3	432	-1.45562
chr6	166324011	166324263	253	Promoter (<=1kb)	LOC110255224	0	-1.77454
chr6	166545689	166546508	820	Promoter (<=1kb)	LOC110261241	0	-1.09147
chr7	715106	715405	300	Promoter (<=1kb)	FOXF2	105	-1.52699
chr7	8461819	8462178	360	Promoter (<=1kb)	LOC102166292	0	-1.31709
chr7	10403494	10403834	341	Promoter (1-2kb)	LOC106507125	1100	-1.33167
chr7	11722892	11723329	438	Promoter (2-3kb)	DTNBP1	-2736	-1.38821
chr7	13174674	13174893	220	Promoter (1-2kb)	LOC110261789	-1884	-2.21533
chr7	16841697	16842148	452	Promoter (<=1kb)	LOC110261654	162	-1.15657
chr7	23570344	23570542	199	Promoter (<=1kb)	POU5F1	58	-1.48142
chr7	24020637	24020914	278	Promoter (<=1kb)	C2	47	-1.2478
chr7	36084553	36084775	223	Promoter (<=1kb)	LOC110261524	-752	-1.38655
chr7	36493812	36494124	313	Promoter (<=1kb)	TREML2	224	-1.99567
chr7	36761413	36761634	222	Promoter (<=1kb)	FOXP4	770	-6.23287
chr7	38487300	38487519	220	Promoter (<=1kb)	TJAP1	168	-2.04568
chr7	39353091	39353289	199	Promoter (<=1kb)	SPATS1	548	-1.48844
chr7	42769158	42769435	278	Promoter (<=1kb)	PTCHD4	129	-1.31777
chr7	49150097	49150395	299	Promoter (<=1kb)	LOC102157546	0	-1.15541
chr7	49990747	49990968	222	Promoter (1-2kb)	IL16	1500	-2.24907
chr7	52354132	52354384	253	Promoter (<=1kb)	LOC110261547	-198	-1.61419
chr7	53348303	53348526	224	Promoter (<=1kb)	BLM	-213	-1.22714
chr7	57889006	57889262	257	Promoter (<=1kb)	LOC102167731	-134	-1.23491
chr7	58423099	58423398	300	Promoter (<=1kb)	LOC100157722	504	-2.42293
chr7	59389562	59389760	199	Promoter (<=1kb)	ISLR2	857	-2.00294
chr7	63722997	63723393	397	Promoter (<=1kb)	LOC110261571	498	-2.24432
chr7	70659164	70659607	444	Promoter (<=1kb)	FOXG1	629	-1.43432
chr7	75523791	75524125	335	Promoter (1-2kb)	JPH4	1438	-1.34868
chr7	76147823	76148068	246	Promoter (1-2kb)	REM2	1094	-1.07245
chr7	77169510	77169733	224	Promoter (2-3kb)	LOC110261605	-2596	-4.3826
chr7	77993944	77994176	233	Promoter (<=1kb)	LOC110261607	983	-1.04446
chr7	78131895	78132213	319	Promoter (<=1kb)	SLC39A2	-76	-1.23515
chr7	80428441	80428844	404	Promoter (<=1kb)	CHRM5	343	-1.29851
chr7	87766120	87766320	201	Promoter (<=1kb)	SV2B	-129	-1.36124
chr7	89449507	89449913	407	Promoter (2-3kb)	FUT8	-2232	-1.81289
chr7	93226606	93226804	199	Promoter (1-2kb)	CCDC177	1070	-2.31026
chr7	93896692	93896913	222	Promoter (1-2kb)	LOC110255249	1489	-1.38055
chr7	96941284	96941582	299	Promoter (<=1kb)	LOC100158115	219	-1.09697
chr7	97531971	97532346	376	Promoter (<=1kb)	VSX2	0	-1.83297
chr7	97851713	97851989	277	Promoter (<=1kb)	LTBP2	856	-1.20035
chr7	99976702	99976900	199	Promoter (2-3kb)	LRRC74A	2150	-1.80745
chr7	100346183	100346438	256	Promoter (<=1kb)	NGB	0	-1.169
chr7	110267322	110267710	389	Promoter (<=1kb)	KCNK10	0	-1.10389
chr7	114766235	114766580	346	Promoter (<=1kb)	UNC79	0	-2.53025
chr8	449269	449485	217	Promoter (1-2kb)	SPON2	1344	-3.39912
chr8	491934	492132	199	Promoter (<=1kb)	CTBP1	415	-1.09795
chr8	6023162	6023366	205	Promoter (<=1kb)	LOC100621607	13	-1.63655
chr8	6127932	6128453	522	Promoter (<=1kb)	OTOP1	95	-1.63359
chr8	9182412	9182640	229	Promoter (<=1kb)	NKX3-2	700	-1.05758
chr8	10986150	10986366	217	Promoter (1-2kb)	FBXL5	1008	-3.30667
chr8	16345819	16346287	469	Promoter (<=1kb)	KCNIP4	71	-1.31117
chr8	19016673	19017138	466	Promoter (<=1kb)	LGI2	100	-1.14488
chr8	29367118	29367451	334	Promoter (2-3kb)	TBC1D1	-2893	-1.27779
chr8	31690431	31690669	239	Promoter (<=1kb)	RBM47	86	-1.19185
chr8	36942458	36942819	362	Promoter (<=1kb)	GABRA4	0	-2.58625
chr8	36978516	36978734	219	Promoter (<=1kb)	GABRB1	502	-2.07813
chr8	45911730	45911962	233	Promoter (<=1kb)	GLRB	-907	-2.81891
chr8	54679933	54680526	594	Promoter (2-3kb)	LOC100523077	-2818	-1.65124
chr8	55219393	55219591	199	Promoter (<=1kb)	LOC100620408	532	-1.30201
chr8	59989924	59990122	199	Promoter (1-2kb)	ADGRL3	1644	-1.24958
chr8	74663705	74664079	375	Promoter (<=1kb)	DCHS2	-426	-1.0198
chr8	77892375	77892582	208	Promoter (1-2kb)	RPS3A	1158	-1.20417
chr8	82842246	82842468	223	Promoter (<=1kb)	LOC100523624	27	-2.74695
chr8	92234552	92234873	322	Promoter (<=1kb)	PABPC4L	387	-1.31007
chr8	102148224	102148545	322	Promoter (<=1kb)	TRPC3	393	-1.47163
chr8	117662141	117662669	529	Promoter (<=1kb)	TACR3	19	-1.17909
chr8	137466244	137466464	221	Promoter (2-3kb)	LOC110262202	-2116	-3.47848
chr8	138324584	138324833	250	Promoter (<=1kb)	NAA11	18	-1.22303
chr9	462715	462935	221	Promoter (<=1kb)	TMEM9B	81	-1.65983
chr9	1263132	1263330	199	Promoter (2-3kb)	TUB	-2923	-1.16133
chr9	19138212	19138411	200	Promoter (<=1kb)	DLG2	0	-1.41279
chr9	27953554	27953938	385	Promoter (2-3kb)	MTMR2	2196	-1.40555
chr9	32127745	32128121	377	Promoter (1-2kb)	PGR	1100	-1.39786
chr9	35956911	35957242	332	Promoter (<=1kb)	LOC102163011	0	-2.49784
chr9	38044996	38045215	220	Promoter (1-2kb)	LOC100628100	-1842	-5.04939
chr9	39665434	39665795	362	Promoter (<=1kb)	DIXDC1	-659	-1.21311
chr9	41979536	41979804	269	Promoter (1-2kb)	REXO2	1567	-1.17075
chr9	44100418	44100616	199	Promoter (1-2kb)	LOC106504886	-1518	-1.68097
chr9	44181906	44182104	199	Promoter (1-2kb)	APOA5	-1026	-1.4546
chr9	48484935	48485173	239	Promoter (<=1kb)	SORL1	-526	-1.07417
chr9	51680496	51680722	227	Promoter (<=1kb)	LOC100523913	273	-3.92221
chr9	57550662	57551024	363	Promoter (2-3kb)	SNX19	2914	-1.33981
chr9	58533949	58534233	285	Promoter (<=1kb)	NTM	513	-1.24395
chr9	63812674	63812896	223	Promoter (<=1kb)	FMO2	658	-3.79476
chr9	66025434	66025988	555	Promoter (<=1kb)	KLHDC8A	644	-1.68996
chr9	72472004	72472292	289	Promoter (2-3kb)	LOC100519264	-2410	-1.17045
chr9	72984843	72985065	223	Promoter (1-2kb)	LOC100519098	1401	-3.08715
chr9	74976646	74977204	559	Promoter (1-2kb)	PON1	-1926	-1.48018
chr9	77335950	77336389	440	Promoter (<=1kb)	ASNS	0	-2.09065
chr9	77630898	77631117	220	Promoter (2-3kb)	LOC110255476	2026	-2.30606
chr9	82103228	82103566	339	Promoter (<=1kb)	SCIN	0	-1.02308
chr9	93972583	93972825	243	Promoter (<=1kb)	GRM3	231	-2.63948
chr9	97114827	97115255	429	Promoter (<=1kb)	PCLO	324	-1.73925
chr9	102272540	102273054	515	Promoter (<=1kb)	PHTF2	0	-1.14835
chr9	103963528	103963756	229	Promoter (<=1kb)	RELN	0	-1.03152
chr9	106707424	106707764	341	Promoter (2-3kb)	PIK3CG	2066	-1.77327
chr9	113438819	113439075	257	Promoter (<=1kb)	LOC100525599	685	-3.43751
chr9	118402913	118403111	199	Promoter (2-3kb)	PAPPA2	2172	-1.90375
chr9	123996592	123997035	444	Promoter (<=1kb)	RGS8	0	-1.06462
chr9	129574151	129574349	199	Promoter (1-2kb)	PROX1	-1578	-1.53794
chr9	130698309	130698969	661	Promoter (<=1kb)	BATF3	-123	-1.16537
chr9	130829291	130830096	806	Promoter (<=1kb)	ATF3	0	-1.96161
chr9	130832348	130832706	359	Promoter (1-2kb)	LOC102164427	-1480	-1.34663
chr9	133041479	133041677	199	Promoter (<=1kb)	SYT14	-624	-1.61474
chr9	135981509	135981762	254	Promoter (<=1kb)	LOC110255548	-365	-1.486
chr9	135983059	135983505	447	Promoter (<=1kb)	VWC2	245	-1.04766
chrX	4779272	4779470	199	Promoter (<=1kb)	LOC102166211	462	-1.82114
chrX	16726068	16726284	217	Promoter (<=1kb)	LOC106506918	-783	-3.24972
chrX	19507392	19507590	199	Promoter (<=1kb)	PTCHD1	-911	-1.83982
chrX	35798786	35799006	221	Promoter (<=1kb)	BCOR	69	-1.26139
chrX	40572127	40572346	220	Promoter (<=1kb)	MIR222	-240	-4.7244
chrX	45724144	45724342	199	Promoter (2-3kb)	LOC100523296	2226	-1.43606
chrX	45853302	45853542	241	Promoter (2-3kb)	LOC102157934	-2801	-1.57213
chrX	56446748	56446966	219	Promoter (2-3kb)	GDPD2	-2464	-2.88123
chrX	84516600	84517138	539	Promoter (1-2kb)	TCEAL1	-1861	-3.03472
chrX	88566230	88566458	229	Promoter (1-2kb)	ATG4A	-1537	-2.41246
chrX	94589543	94589926	384	Promoter (<=1kb)	LRCH2	3	-1.32397
chrX	97783518	97783737	220	Promoter (1-2kb)	AKAP17B	-1700	-3.68283
chrX	97920571	97921099	529	Promoter (1-2kb)	SLC25A5	1276	-1.49293
chrX	107818210	107818422	213	Promoter (2-3kb)	LOC100513516	2618	-1.33361
chrX	123954552	123954773	222	Promoter (<=1kb)	ZNF185	260	-1.66063
chrY	5946480	5947151	672	Promoter (<=1kb)	CD99	0	-1.0861
