# Supplementary material for: Integration of ATAC-seq and RNA-seq analysis identifies key genes affecting intramuscular fat content in pigs
Source: Front Nutr. 2022 Oct 5;9:1016956. doi: 10.3389/fnut.2022.1016956 (PMC9581296; doi:10.3389/fnut.2022.1016956)
Supplement: Supplementary file 4 [file Table_3.XLSX]

## Sheet: Sheet1
Gene ID	baseMean	log2FoldChange	pvalue_adj	Chromosome	Gene start (bp)	Gene end (bp)	Gene name
ENSSSCG00000004573	350.967	5.57928	0.000146611	1	109921155	109923169
ENSSSCG00000004573	350.967	5.57928	0.000146611	1	109921155	109923169
ENSSSCG00000004509	241.961	-1.28228	0.000148957	1	99081904	99110876	LIPG
ENSSSCG00000028115	5.20403	5.078	0.000211957	1	29060744	29079324	ALDH8A1
ENSSSCG00000005167	7.37464	-3.78651	0.000350035	1	203059558	203333767	SLC24A2
ENSSSCG00000038420	246.709	1.40233	0.00042424	1	26301213	26317883	PERP
ENSSSCG00000004355	10.8128	2.40338	0.000722492	1	66579143	66580441
ENSSSCG00000031703	18.3085	-2.668	0.000792373	1	1414134	1423270
ENSSSCG00000004850	7.44336	-2.31173	0.00136449	1	144319452	144579408
ENSSSCG00000005456	553.954	1.71958	0.0013687	1	251650474	251751910	MUSK
ENSSSCG00000004308	5.16965	3.23187	0.00251671	1	56378300	56395493	SPACA1
ENSSSCG00000005648	481.752	1.06532	0.00405673	1	268773861	268788207	SLC27A4
ENSSSCG00000004520	47.8842	1.74307	0.0055738	1	100107426	100291591	MAPK4
ENSSSCG00000039823	91.7342	-1.34095	0.00573265	1	218676232	218944664
ENSSSCG00000033910	7.26041	-2.26558	0.00592844	1	201623473	201624003	IFN-OMEGA-2
ENSSSCG00000038398	18.0506	1.39464	0.00593667	1	152882736	152979845	CD226
ENSSSCG00000004241	665.164	1.5449	0.00619263	1	40988528	41002189	GJA1
ENSSSCG00000005669	1402.57	1.33255	0.00647343	1	269338125	269362328	MIGA2
ENSSSCG00000034963	25.1739	-1.00299	0.00940134	1	165193067	165405493	IQCH
ENSSSCG00000013784	1669.61	1.46416	2.58e-08	2	64761206	64765510	DNAJB1
ENSSSCG00000013041	385.592	1.73456	2.59e-08	2	7883988	7909897	FERMT3
ENSSSCG00000021620	2232.6	1.12645	5.56e-05	2	7909489	7939005	STIP1
ENSSSCG00000013865	191.113	1.53119	0.00133222	2	60800511	60960498	NWD1
ENSSSCG00000013617	5.44693	3.76156	0.00255349	2	70117066	70134348	ELAVL3
ENSSSCG00000039644	25.5223	1.49583	0.00261997	2	1647160	1661541	TRPM5
ENSSSCG00000032170	5200.87	1.70228	0.00276768	2	74758979	74775396	DAPK3
ENSSSCG00000013261	7.7064	2.97719	0.00341983	2	16122704	16130810	CHRM4
ENSSSCG00000036095	49.3581	1.10377	0.00465301	2	89855166	89905197	ACOT12
ENSSSCG00000013760	30.692	-1.06426	0.00476835	2	65252606	65273543
ENSSSCG00000012975	63.5203	1.31206	0.00640703	2	6475024	6488780	SNX32
ENSSSCG00000013737	57.5992	1.00671	0.00773561	2	66195323	66208476	RNASEH2A
ENSSSCG00000013551	1483.64	-1.18687	0.00953505	2	72431163	72471564	C3
ENSSSCG00000007800	395.396	2.39197	1.95e-08	3	17924651	17941257	septin1
ENSSSCG00000021569	45.4017	2.77227	3.48e-06	3	39130781	39142303	MMP25
ENSSSCG00000007801	438.153	1.17908	3.39e-05	3	17919913	17925446	ZNF48
ENSSSCG00000008509	761.014	-1.09205	3.49e-05	3	106098113	106213752	RASGRP3
ENSSSCG00000032795	19.3698	1.89703	7.66e-05	3	51803157	51844684	IL18R1
ENSSSCG00000037567	15.8692	1.91573	0.000132417	3	10038386	10039549
ENSSSCG00000008302	48.9298	1.78018	0.000319509	3	69496395	69525854	FBXO41
ENSSSCG00000008311	51.5241	-1.99967	0.000327727	3	70572970	70593461	CYP26B1
ENSSSCG00000008570	95.6106	1.97576	0.00072058	3	112694393	112704473	ADGRF3
ENSSSCG00000023315	785.41	1.32233	0.00126051	3	39157551	39164625	THOC6
ENSSSCG00000007991	95.9116	1.4311	0.00144916	3	41106720	41122166	WDR90
ENSSSCG00000020895	193.189	2.83534	0.00237905	3	39153524	39162727	BICDL2
ENSSSCG00000007695	33.6656	1.84372	0.00439002	3	9866016	9871623
ENSSSCG00000007695	33.6656	1.84372	0.00439002	3	9866016	9871623
ENSSSCG00000007695	33.6656	1.84372	0.00439002	3	9866016	9871623
ENSSSCG00000032288	1363.59	1.53248	0.00486638	3	43844722	43860535	SLC20A1
ENSSSCG00000008213	8.13182	1.88483	0.00689084	3	57968377	57986438	CD8B
ENSSSCG00000038804	36.3028	1.10063	0.00761763	3	41479477	41480089	HBQ1
ENSSSCG00000006305	150.781	2.10373	5.85e-05	4	83105399	83204453	ADCY10
ENSSSCG00000006932	123.799	-1.09926	8.23e-05	4	129491814	129598648
ENSSSCG00000006745	439.249	1.59383	0.000181099	4	104918501	104982852	CASQ2
ENSSSCG00000006216	1036.08	1.07368	0.000198711	4	68487120	68531032	TRIM55
ENSSSCG00000006215	31.6405	1.63052	0.000385969	4	68484053	68486122	CRH
ENSSSCG00000006545	8.67999	2.94419	0.00053517	4	95198713	95211084	CHRNB2
ENSSSCG00000039867	2167.03	1.91808	0.000847285	4	84838802	84919236	UCK2
ENSSSCG00000006374	16.8698	1.42407	0.00113762	4	89668249	89700971	CD244
ENSSSCG00000006474	1649.84	1.43267	0.00172798	4	93412557	93423128	NES
ENSSSCG00000006245	13.2976	2.29408	0.00274243	4	75586235	75599786	SDR16C5
ENSSSCG00000036538	210.324	-1.66455	0.00508661	4	82125992	82145079
ENSSSCG00000038125	85.8817	1.07191	0.00781525	4	95574318	95699321	NUP210L
ENSSSCG00000006138	6.2795	3.54954	0.0082315	4	50694189	50749378	ATP6V0D2
ENSSSCG00000000138	269.521	-2.33195	1.22e-08	5	10953580	10974006	PVALB
ENSSSCG00000022728	500.053	1.78112	1.09e-07	5	19197808	19202972	HOXC10
ENSSSCG00000000732	94.8206	1.34272	0.000267496	5	66530501	66647708	CRACR2A
ENSSSCG00000000856	7.01831	3.37165	0.000791457	5	81391437	81453790	PAH
ENSSSCG00000032580	101.246	1.03265	0.000874309	5	56259457	56283842	MGST1
ENSSSCG00000000749	18.3412	1.81243	0.00132626	5	67550287	67573863	SLC6A12
ENSSSCG00000039966	16.8441	2.55308	0.00178189	5	22522952	22532340	NXPH4
ENSSSCG00000000033	171.737	1.02101	0.00198923	5	5723190	5735131	TSPO
ENSSSCG00000019768	27.2882	2.71978	0.00247112	5	6174022	6174171	U12
ENSSSCG00000000184	6.67916	1.96506	0.00841199	5	15027081	15029652	DDN
ENSSSCG00000002962	289.665	1.22076	4.37e-07	6	47458633	47474972	MAP4K1
ENSSSCG00000003805	3233.44	-1.10251	1.12e-05	6	146166328	146373149	PDE4B
ENSSSCG00000002901	15.9925	2.82216	2.51e-05	6	45105118	45113631	UPK1A
ENSSSCG00000003628	126.29	-1.60848	2.95e-05	6	91903714	91941692	CLSPN
ENSSSCG00000024773	19.2486	-2.58358	5.78e-05	6	48184566	48185185	EID2
ENSSSCG00000002866	261.119	1.44431	0.000270658	6	43084646	43085710	CEBPA
ENSSSCG00000003662	3785.11	-1.08567	0.00033423	6	95480716	95496905	NT5C1A
ENSSSCG00000003929	81.6133	1.88889	0.000447711	6	166541869	166546941	BEST4
ENSSSCG00000028965	20.3737	3.04153	0.000512928	6	71971040	71971156	U5
ENSSSCG00000032115	2067.28	1.56343	0.000599851	6	4641956	4653497	OSGIN1
ENSSSCG00000039678	39.6537	1.20218	0.000656576	6	168639153	168651532	TMEM269
ENSSSCG00000036649	40.5946	2.22732	0.000873606	6	157741564	157781575	FAM151A
ENSSSCG00000025005	11.7226	1.81045	0.000964955	6	115526395	115592213	B4GALT6
ENSSSCG00000003149	52.8952	1.11505	0.00101494	6	54177227	54185598	TULP2
ENSSSCG00000003807	167.102	-1.13728	0.00112735	6	146990109	147160915	DNAJC6
ENSSSCG00000003894	32.3144	2.33052	0.00128832	6	164715507	164737521	CYP4B1
ENSSSCG00000002990	9.16838	2.84961	0.00180895	6	48550616	48553929	CNTD2
ENSSSCG00000037132	38.5221	1.03364	0.00220883	6	49791151	49825816	POU2F2
ENSSSCG00000003825	18.1793	-1.88202	0.0023746	6	152321412	152579335	CYP2J34
ENSSSCG00000003576	22.1502	4.21934	0.00239946	6	84610107	84613202	GPR3
ENSSSCG00000026386	653.568	4.17098	0.00255757	6	83478761	83484876	SLC30A2
ENSSSCG00000022839	375.913	-1.07397	0.00280175	6	77410697	77456290
ENSSSCG00000022839	375.913	-1.07397	0.00280175	6	77410697	77456290
ENSSSCG00000003931	53.7313	-1.28331	0.00308929	6	166555820	166577902	KIF2C
ENSSSCG00000035436	58.849	1.26168	0.00335763	6	44784160	44787305	HAMP
ENSSSCG00000003746	18.9319	1.54271	0.00340736	6	120472260	120473140
ENSSSCG00000038048	24.0128	-2.30756	0.00346017	6	4599231	4641423	NECAB2
ENSSSCG00000034107	130.818	1.01851	0.00393446	6	63413086	63418383	RNF223
ENSSSCG00000038879	324.291	1.33578	0.00395923	6	51444715	51480319	RELB
ENSSSCG00000003928	76.6465	1.12811	0.00404809	6	166528464	166533576	PLK3
ENSSSCG00000003135	73.3224	1.39484	0.00442516	6	53862393	53866763	KCNJ14
ENSSSCG00000030182	24.8718	1.34952	0.00473553	6	49711723	49726996	DEDD2
ENSSSCG00000002993	52.4734	1.71943	0.00497663	6	49053993	49064190	CYP2A19
ENSSSCG00000002993	52.4734	1.71943	0.00497663	6	49053993	49064190	CYP2A19
ENSSSCG00000002993	52.4734	1.71943	0.00497663	6	49053993	49064190	CYP2A19
ENSSSCG00000003738	6354.7	-1.1906	0.00520434	6	118817488	118989614	MAPRE2
ENSSSCG00000003722	39.2607	1.77087	0.00534279	6	112396329	112628946	CDH2
ENSSSCG00000040145	432.646	2.77158	0.00551798	6	988967	996465	SNAI3
ENSSSCG00000003845	11.6345	2.90053	0.00771185	6	157667632	157715260
ENSSSCG00000003845	11.6345	2.90053	0.00771185	6	157667632	157715260
ENSSSCG00000002957	100.908	1.24127	0.00780871	6	47297575	47301553	GGN
ENSSSCG00000039200	21.1931	1.11612	0.00878782	6	7063536	7166458
ENSSSCG00000031104	12.4369	1.91777	0.00891307	6	389354	406099	CPNE7
ENSSSCG00000020924	18.4311	1.70124	0.00946423	6	181225	182187	MC1R
ENSSSCG00000020924	18.4311	1.70124	0.00946423	6	181225	182187	MC1R
ENSSSCG00000025188	145.536	-1.47706	0.00981759	6	146798979	146895937	LEPR
ENSSSCG00000027052	136.147	1.41411	1.84e-06	7	55256243	55264233	PEX11A
ENSSSCG00000001849	204.895	1.71197	3.77e-05	7	55351083	55373894	ANPEP
ENSSSCG00000029160	3633.01	1.49676	0.000178231	7	23915072	23929754
ENSSSCG00000029160	3633.01	1.49676	0.000178231	7	23915072	23929754
ENSSSCG00000001427	859.038	1.09519	0.000205818	7	24068070	24086128	C4A
ENSSSCG00000001427	859.038	1.09519	0.000205818	7	24068070	24086128	C4A
ENSSSCG00000001001	17.3782	2.43097	0.00021409	7	2417807	2431124
ENSSSCG00000001729	8.99455	2.83802	0.000245086	7	42572971	42770559	PTCHD4
ENSSSCG00000001695	4350.01	2.04854	0.000245822	7	38746055	38762342	VEGFA
ENSSSCG00000037646	1316.89	1.55547	0.000336427	7	47656548	47675145	DNAJA4
ENSSSCG00000001137	311.572	-1.00839	0.000374398	7	20862942	20882693	HIST1H1D
ENSSSCG00000027607	168.204	2.86274	0.001164	7	23265564	23266827	IER3
ENSSSCG00000002375	153.312	1.21077	0.0012109	7	98109892	98141261	RPS6KL1
ENSSSCG00000002632	80.8095	2.14116	0.0016086	7	52606449	52652954	SLC28A1
ENSSSCG00000035805	19.6722	-2.01557	0.0018868	7	121565855	121576725	DLK1
ENSSSCG00000002388	229.51	1.06883	0.00196717	7	99513362	99699775	ESRRB
ENSSSCG00000001702	65.2297	1.3275	0.00202363	7	39249455	39254504	SLC35B2
ENSSSCG00000001553	34.9054	1.26384	0.00320972	7	31624649	31632561	LHFPL5
ENSSSCG00000036011	17.0016	-2.71212	0.00386669	7	59386241	59393207	ISLR2
ENSSSCG00000001782	30.5144	-1.24123	0.00463414	7	49540663	49598071	ABHD17C
ENSSSCG00000001422	15.2506	1.33378	0.00547944	7	24020323	24034120	C2
ENSSSCG00000022679	54.2214	1.35907	0.00737218	7	68579142	68594077	COCH
ENSSSCG00000039271	390.331	1.03353	0.00747423	7	86445710	86514393	ST8SIA2
ENSSSCG00000027137	121.431	-1.94444	2.57e-06	8	86255440	86256229
ENSSSCG00000009004	223.572	1.78111	1.83e-05	8	75337106	75347522	SFRP2
ENSSSCG00000036645	27.0205	2.35967	0.000259013	8	80378	110369	PDE6B
ENSSSCG00000026297	244.995	1.10415	0.00147812	8	30653556	30691344	KLB
ENSSSCG00000028101	308.74	-1.15596	0.00172384	8	117996843	118079194	SLC9B2
ENSSSCG00000009053	2472.57	-1.20661	0.00216212	8	86088644	86331142	RNF150
ENSSSCG00000008701	639.242	1.00695	0.00433272	8	2117899	2145721	LRPAP1
ENSSSCG00000018373	33.2813	1.22836	0.00773591	8	105197801	105197931	SNORA24
ENSSSCG00000008737	78.0019	-1.01135	0.0081486	8	10657654	10756400	C1QTNF7
ENSSSCG00000008985	278.648	-1.08136	0.00872675	8	72540836	72543235	SOWAHB
ENSSSCG00000029621	365.589	-1.15038	0.0091025	8	124535864	124841274	BMPR1B
ENSSSCG00000033822	140.942	2.45286	2.02e-08	9	12479594	12485139	THRSP
ENSSSCG00000015045	1131.73	1.29469	2.21e-05	9	40721255	40960966	NCAM1
ENSSSCG00000014796	1282.06	1.136	3.68e-05	9	6427191	6431874	CHRNA10
ENSSSCG00000034102	384.123	1.88512	6.08e-05	9	10032163	10066082	DGAT2
ENSSSCG00000014898	30.841	-1.33615	0.000108068	9	17077556	17097905	DDIAS
ENSSSCG00000035996	1159.5	-1.00223	0.000168397	9	134999255	135006940
ENSSSCG00000015259	178.887	3.73294	0.000626855	9	60995282	61020058	B3GAT1
ENSSSCG00000029596	32.2359	1.14937	0.00143157	9	108703896	108784417
ENSSSCG00000029596	32.2359	1.14937	0.00143157	9	108703896	108784417
ENSSSCG00000036724	34395.8	1.3473	0.00175493	9	39638506	39643530	CRYAB
ENSSSCG00000015035	53.6163	1.71372	0.00332341	9	39647797	39655223	C11orf52
ENSSSCG00000030681	43956.1	1.073	0.00333188	9	113873490	113895024	MYBPH
ENSSSCG00000014843	17.2204	-1.7272	0.00573333	9	9017413	9053160	CHRDL2
ENSSSCG00000015557	738.657	-1.22089	0.00672674	9	124497909	124692970	NMNAT2
ENSSSCG00000014900	267.028	1.30894	0.00729859	9	17128805	17222742	RAB30
ENSSSCG00000015579	16.5669	1.49354	0.00770236	9	127848603	127859287	PTGS2
ENSSSCG00000033768	22.047	1.43182	0.00855127	9	64460739	64475179	LAX1
ENSSSCG00000035299	144.931	-1.50475	0.00990417	9	108403906	108414409	SFRP4
ENSSSCG00000023031	25.8911	1.8734	5.92e-06	10	23749528	23756374	TNNT2
ENSSSCG00000034888	8.64972	1.87172	0.00419325	10	32134464	32135085
ENSSSCG00000038162	46.4136	1.14061	0.00944268	10	32093459	32096831	CCL21
ENSSSCG00000009530	162.508	1.94107	0.000432186	11	71047613	71054003
ENSSSCG00000036846	283.473	-1.0526	0.00201426	11	6866623	6906338
ENSSSCG00000034831	45.5779	4.35996	0.000144248	12	34923458	34923621	U1
ENSSSCG00000034831	45.5779	4.35996	0.000144248	12	34923458	34923621	U1
ENSSSCG00000034831	45.5779	4.35996	0.000144248	12	34923458	34923621	U1
ENSSSCG00000017331	28.262	2.22114	0.000243013	12	18190910	18195208
ENSSSCG00000017232	237.883	2.85696	0.000497813	12	6466121	6483548	SLC9A3R1
ENSSSCG00000018028	7.54226	2.73894	0.000775745	12	58734403	58789904	TEKT3
ENSSSCG00000017359	30.2597	1.78955	0.00162275	12	18918800	18930296	RUNDC3A
ENSSSCG00000017176	19.0059	1.98443	0.00213459	12	5037172	5042203
ENSSSCG00000023992	159.589	-1.10206	0.00216494	12	12397533	12815921	CEP112
ENSSSCG00000017682	775.497	1.7956	0.00226551	12	38017343	38062020	MYO19
ENSSSCG00000033293	8.02718	2.14547	0.00265934	12	4535650	4593526
ENSSSCG00000018044	26.1138	1.88743	0.00279491	12	59900129	59905967	ALDH3A1
ENSSSCG00000038144	5968.06	1.58716	0.00302167	12	53724925	53781554
ENSSSCG00000032652	131.569	1.0494	0.00349676	12	39986366	39992685
ENSSSCG00000032652	131.569	1.0494	0.00349676	12	39986366	39992685
ENSSSCG00000033592	51.9417	1.0909	0.0050733	12	3809689	3837363	TMC8
ENSSSCG00000034994	4588.93	1.14653	0.00846592	12	33396473	33410395	AKAP1
ENSSSCG00000017908	95.632	1.3142	0.00909547	12	51975874	51977757	GP1BA
ENSSSCG00000018204	12.8508	1.58637	0.00977265	12	52579596	52579675	ssc-mir-324
ENSSSCG00000011397	2290.52	-1.22483	1.72e-05	13	32683126	32699857	SLC38A3
ENSSSCG00000011723	458.289	-1.04317	2.12e-05	13	95019070	95123162	MME
ENSSSCG00000011600	369.899	2.37334	2.26e-05	13	70094077	70173565	SLC6A6
ENSSSCG00000011557	213.077	1.25605	0.000132166	13	66141206	66149851	CIDEC
ENSSSCG00000011896	297.654	-1.07052	0.000530952	13	140674629	140681377	ADPRH
ENSSSCG00000011693	226.264	-1.06205	0.00101031	13	87722067	87738444	ZIC4
ENSSSCG00000026707	69.3818	1.34572	0.00143806	13	29152572	29159602	XCR1
ENSSSCG00000012049	20.9026	-1.53173	0.00420904	13	198051285	198059296
ENSSSCG00000012049	20.9026	-1.53173	0.00420904	13	198051285	198059296
ENSSSCG00000011277	13.1607	2.48206	0.00464316	13	25940674	25945884	CCK
ENSSSCG00000012050	1613.2	1.15819	0.00487909	13	198106257	198205629	RCAN1
ENSSSCG00000025783	40.5063	-1.18495	0.00508121	13	24624418	24659645	ENTPD3
ENSSSCG00000040594	23.7901	1.1097	0.00710136	13	69785248	69886551	C3orf20
ENSSSCG00000026185	36.8032	1.40686	0.00983041	13	122130063	122142825	VWA5B2
ENSSSCG00000010478	16.6811	2.60043	1.6e-05	14	105011408	105033633	FFAR4
ENSSSCG00000037918	58.4666	1.45044	3.74e-05	14	87928820	87930854	ADIRF
ENSSSCG00000010252	34.0429	3.08475	4.88e-05	14	72282016	72336533	HKDC1
ENSSSCG00000010536	30.8158	2.81054	5.76e-05	14	110539338	110601741	CNNM1
ENSSSCG00000029331	4038.18	1.35424	6.53e-05	14	20680282	21020259	PALLD
ENSSSCG00000010647	16.6194	2.20678	7.22e-05	14	124400189	124401739	ADRB1
ENSSSCG00000010461	6309.97	1.38641	7.72e-05	14	102591057	102613145	ANKRD1
ENSSSCG00000010543	32.8304	1.68302	0.0002114	14	110955698	111033321	ABCC2
ENSSSCG00000010554	419.376	1.62316	0.00112842	14	111461157	111478031	SCD
ENSSSCG00000010210	160.274	-1.46361	0.00182207	14	63026665	63108866	SLC16A9
ENSSSCG00000010580	863.916	1.05735	0.00196777	14	113405991	113414326	NFKB2
ENSSSCG00000010529	204.125	1.0565	0.00247802	14	109119822	109125686	SFRP5
ENSSSCG00000010007	514.013	1.30682	0.00316699	14	47392776	47395607	MTFP1
ENSSSCG00000010113	31.156	1.00496	0.00333715	14	50943017	50944093	TSSK2
ENSSSCG00000009935	93.9098	1.03028	0.00343065	14	41471710	41523641	MYO1H
ENSSSCG00000010177	11.9944	2.12295	0.00355941	14	59267345	59302392	TRIM67
ENSSSCG00000009844	41698.7	1.02113	0.00358794	14	33608080	33640792	HSPB8
ENSSSCG00000010201	166.835	2.37818	0.00530837	14	61422264	61566555	RASGEF1A
ENSSSCG00000009620	1074.17	1.24786	0.0053875	14	6443923	6489061	BMP1
ENSSSCG00000035760	164.124	1.66943	0.00568334	14	28824828	28840487	RFLNA
ENSSSCG00000010103	20.7463	1.06822	0.0078336	14	50652873	50657260
ENSSSCG00000010012	468.604	1.1383	0.00883791	14	47520089	47526704	SLC35E4
ENSSSCG00000009929	15.8212	-2.18611	0.0091179	14	41125811	41167251	TRPV4
ENSSSCG00000040746	252.501	1.29632	1.64e-07	15	75562237	75754573	LRP2
ENSSSCG00000016160	221.877	-1.32347	4.72e-07	15	113974697	114696336	ERBB4
ENSSSCG00000016301	16.1747	2.30255	1.86e-05	15	133705008	133741798	SAG
ENSSSCG00000015917	104324	1.29768	0.000171532	15	73694377	73741158	XIRP2
ENSSSCG00000016170	112.68	-1.48631	0.000202951	15	117049487	117135873	BARD1
ENSSSCG00000034351	47.6421	-1.70993	0.00108447	15	74236415	74340060	B3GALT1
ENSSSCG00000015985	116.879	1.02448	0.00402035	15	81953834	81972718	HOXD3
ENSSSCG00000015767	68.7111	2.12455	0.00436887	15	38698910	38705743	SPATA4
ENSSSCG00000022797	1913.52	-1.36282	0.00528052	15	56002439	56013471	PPP1R3B
ENSSSCG00000015981	6.11777	2.84128	0.00828129	15	81917836	81920460	HOXD10
ENSSSCG00000015850	654.586	1.11009	0.00983869	15	55490468	55508455	DUSP4
ENSSSCG00000017041	20.6976	1.66901	5.25e-05	16	63550130	63613319	ADRA1B
ENSSSCG00000017084	46.7208	-1.34831	0.000253723	16	71469847	71530501	FAT2
ENSSSCG00000016898	1108.43	-1.10523	0.00037864	16	34041682	34113789
ENSSSCG00000016859	58.0527	2.07032	0.000523149	16	25843208	25902707	C7
ENSSSCG00000017086	26.9411	2.40757	0.00255491	16	71662109	71689217	SLC36A2
ENSSSCG00000016878	9.83926	1.57804	0.00529974	16	28694162	28777283	FGF10
ENSSSCG00000025822	189.837	1.63687	3.42e-05	17	10436411	10489755	SFRP1
ENSSSCG00000034454	29.5795	2.7315	0.000101054	17	62508504	62514852
ENSSSCG00000007027	2277.38	1.42308	0.000187921	17	11436674	11486382	SLC20A2
ENSSSCG00000007001	16.4215	-2.21541	0.000278177	17	25940	112834
ENSSSCG00000007495	44.2982	1.23216	0.000755468	17	56991180	57035130	CASS4
ENSSSCG00000007063	5.35953	2.93249	0.00134239	17	18957720	18980678	ANKEF1
ENSSSCG00000007235	149.153	-1.59058	0.00142682	17	35415587	35485071	TPX2
ENSSSCG00000006981	128.549	-1.01307	0.00419985	17	4720534	4827985	MICU3
ENSSSCG00000031228	42.8781	1.65125	0.00433611	17	62905780	62914602	OPRL1
ENSSSCG00000028858	31.9977	1.60265	0.00444816	17	38646442	38651842	FAM83C
ENSSSCG00000007525	262.597	1.00133	0.0064079	17	59175043	59185078
ENSSSCG00000021453	22.2621	-1.07283	0.00644858	17	47171612	47235252	RIMS4
ENSSSCG00000007029	11.7404	1.33031	0.00781739	17	11390213	11394268	DKK4
ENSSSCG00000025722	69.3732	1.127	0.00874525	17	41466321	41466451	SNORA71
ENSSSCG00000007078	42.0663	1.14938	0.00967332	17	22517559	22597285	SEL1L2
ENSSSCG00000007523	85.8584	1.05947	0.00988243	17	59161420	59168737	TUBB1
ENSSSCG00000028997	381.11	2.97536	6.77e-07	18	45408457	45411913	HOXA9
ENSSSCG00000016639	81.8133	-1.40921	6.89e-07	18	31339000	31458143	FOXP2
ENSSSCG00000039703	2900.65	-1.16116	1.05e-06	18	37824452	37948860	EEPD1
ENSSSCG00000021204	146.822	4.58119	1.51e-06	18	45393945	45402617	HOXA10
ENSSSCG00000040464	33.5827	2.93926	3.91e-06	18	20106179	20123451	LEP
ENSSSCG00000036149	13.7465	-3.66092	9.16e-06	18	20141472	20149094
ENSSSCG00000016557	81.0946	1.68156	9.59e-05	18	18469921	18476327	CPA1
ENSSSCG00000032422	65.1058	1.33543	0.000176927	18	6632983	6719123
ENSSSCG00000032422	65.1058	1.33543	0.000176927	18	6632983	6719123
ENSSSCG00000016676	17.2091	-1.97061	0.000215895	18	42209402	42218864	INMT
ENSSSCG00000016676	17.2091	-1.97061	0.000215895	18	42209402	42218864	INMT
ENSSSCG00000023540	65.5283	2.25025	0.000312622	18	19750261	19753056
ENSSSCG00000016555	19.7509	2.12618	0.000506964	18	18486479	18566929	CPA5
ENSSSCG00000016674	194.553	-1.22654	0.00125916	18	42106252	42200495	MINDY4
ENSSSCG00000038147	24.3441	1.62596	0.00230119	18	10160032	10176090	CLEC2L
ENSSSCG00000016687	138.99	-1.0964	0.0041535	18	43209179	43509597	CHN2
ENSSSCG00000016493	8.64223	-1.74619	0.00989258	18	8449699	8485234
ENSSSCG00000012160	409.789	-1.65904	6.68e-05	X	15883748	16224437	SH3KBP1
ENSSSCG00000030172	28.2041	1.86111	0.000278967	X	111778506	111789709	CD40LG
ENSSSCG00000034345	633.824	-1.04607	0.00060562	X	125754671	125763636	SPRY3
ENSSSCG00000012607	25.9308	-1.8542	0.0024116	X	98416140	98464480
ENSSSCG00000012100	5.47593	-3.78861	0.00608994	X	4561867	4623541
ENSSSCG00000038044	138.403	1.37045	0.00677033	X	52171	89409	GYG2
ENSSSCG00000012138	48.8682	1.25641	0.00963076	X	12099433	12152347	ACE2
ENSSSCG00000027046	617.788	26.2859	7.91e-15	Y	9326971	9552306
ENSSSCG00000026430	453.631	25.8531	2.15e-14	Y	9153466	9171279
ENSSSCG00000012179	274.99	7.95562	0.00190773	Y	9874447	9935354
ENSSSCG00000012178	264.948	10.0952	0.00284702	Y	9827492	9859615
ENSSSCG00000012178	264.948	10.0952	0.00284702	Y	9827492	9859615
ENSSSCG00000039144	95.3602	-1.06269	0.00292198	Y	5242057	5375208
ENSSSCG00000025253	71.4442	8.16744	0.00440072	Y	8758305	9088004
ENSSSCG00000032354	43.7672	8.90957	0.008472	Y	39582815	39631318
