# Supplementary material for: Integration of ATAC-seq and RNA-seq analysis identifies key genes affecting intramuscular fat content in pigs
Source: Front Nutr. 2022 Oct 5;9:1016956. doi: 10.3389/fnut.2022.1016956 (PMC9581296; doi:10.3389/fnut.2022.1016956)
Supplement: Supplementary file 5 [file Table_4.XLSX]

## Sheet: The overlapping genes
Gene name	RNA_log2FoldChange	ATAC_log2FoldChange	p_RNA
DNAJC6	-1.13728	-1.64355	0.00112735
DKK4	1.33031	-1.61634	0.00781739
SLC9B2	-1.15596	-1.39033	0.00172384
FOXP2	-1.40921	-1.3504	6.89e-07
PVALB	-2.33195	-1.33802	1.22e-08
C3	-1.18687	-1.32523	0.00953505
RASGRP3	-1.09205	-1.27479	3.49e-05
NT5C1A	-1.08567	-1.27296	0.00033423
POU2F2	1.03364	-1.26883	0.00220883
CLSPN	-1.60848	-1.2371	2.95e-05
RNF150	-1.20661	-1.23307	0.00216212
CHN2	-1.0964	-1.22949	0.0041535
EEPD1	-1.16116	-1.22914	1.05e-06
PPP1R3B	-1.36282	-1.19777	0.00528052
SLC38A3	-1.22483	-1.19373	1.72e-05
CYP2A19	1.71943	-1.16926	0.00497663
BMPR1B	-1.15038	-1.11988	0.0091025
MAPRE2	-1.1906	-1.10557	0.00520434
ERBB4	-1.32347	-1.09484	4.72e-07
MYBPH	1.073	-1.08313	0.00333188
THRSP	2.45286	-1.08138	2.02e-08
TPX2	-1.59058	-1.07371	0.00142682
SPRY3	-1.04607	-1.05805	0.00060562
SLC16A9	-1.46361	-1.05519	0.00182207
SOWAHB	-1.08136	-1.04432	0.00872675
MICU3	-1.01307	-1.04259	0.00419985
RNASEH2A	1.00671	-1.04136	0.00773561
ABHD17C	-1.24123	-1.00278	0.00463414
SLC24A2	-3.78651	1.02715	0.000350035
C2	1.33378	1.2478	0.00547944
CNNM1	2.81054	1.27074	5.76e-05
TRIM67	2.12295	1.30799	0.00355941
PTCHD4	2.83802	1.31777	0.000245086
PDE4B	-1.10251	1.32181	1.12e-05
DDN	1.96506	1.62172	0.00841199
GPR3	4.21934	1.65161	0.00239946
TEKT3	2.73894	1.67861	0.000775745
CPA1	1.68156	1.78421	9.59e-05
SLC30A2	4.17098	1.83473	0.00255757
CD8B	1.88483	1.92732	0.00689084
HOXA10	4.58119	1.99814	1.51e-06
ISLR2	-2.71212	2.00294	0.00386669
HOXA9	2.97536	2.02173	6.77e-07
RASGEF1A	2.37818	2.02793	0.00530837
ADRB1	2.20678	2.07664	7.22e-05
SLC9A3R1	2.85696	2.08864	0.000497813
BICDL2	2.83534	2.57547	0.00237905
